# Supplementary material for: Weighted gene co-expression network analysis of the peripheral blood from Amyotrophic Lateral Sclerosis patients
Source: BMC Genomics. 2009 Aug 27;10:405. doi: 10.1186/1471-2164-10-405 (PMC2743717; doi:10.1186/1471-2164-10-405)
Supplement: Additional file 1 — Differentially expressed genes between ALS cases and controls. Standard differential expression analysis that reports genes that are differentially expressed between ALS and healthy controls in the discovery set. At a false discovery rate cut-off of 0.05, 2300 probes were differentially expressed between ALS cases and controls. [file 1471-2164-10-405-S1.xls]

## Sheet: Top 2300
TargetID	Ensembl ID	Gene Symbol	Description	Fold Change	P.Value	Benjamini Hochberg
GI_44890060-S	ENSG00000157734	SNX22	Sorting nexin-22	1.20483	1.7353e-10	2.00168e-06
GI_19743568-I	ENSG00000136560	TANK	TRAF family member-associated NF-kappa-B activator	-1.24393	2.26114e-10	2.00168e-06
GI_40548406-A	ENSG00000158941	KIAA1967	p30 DBC protein	1.10844	2.46462e-10	2.00168e-06
GI_42656331-S	ENSG00000188971	NM_001012987	CDNA FLJ45252 fis, clone BRHIP2011199	1.13601	4.88926e-10	2.97817e-06
GI_34147556-S	ENSG00000158864	NDUFS2	NADH dehydrogenase	1.1298	3.01457e-09	1.469e-05
GI_17017983-S	ENSG00000136807	CDK9	Cell division protein kinase 9	1.1321	7.2085e-09	2.92725e-05
GI_5803180-S	ENSG00000168439	STIP1	Stress-induced-phosphoprotein 1	1.18585	1.1261e-08	3.91965e-05
GI_7662463-S	ENSG00000110274	CEP164	centrosomal protein 164kDa	1.06847	2.11424e-08	6.43918e-05
GI_14249535-S	ENSG00000141076	CIRH1A	Cirhin	1.11724	2.91444e-08	7.18923e-05
GI_4507190-S	ENSG00000197694	SPTAN1	Spectrin alpha chain, brain	1.14492	2.95064e-08	7.18923e-05
GI_7304922-S	ENSG00000123636	BAZ2B	Bromodomain adjacent to zinc finger domain protein 2B	-1.26782	3.46822e-08	7.6821e-05
GI_31455610-S	ENSG00000115085	ZAP70	Tyrosine-protein kinase ZAP-70	1.26431	4.05555e-08	7.94196e-05
GI_28178815-A	ENSG00000101365	IDH3B	Isocitrate dehydrogenase	1.11477	4.23745e-08	7.94196e-05
GI_21071031-S	ENSG00000183258	DDX41	Probable ATP-dependent RNA helicase DDX41	1.14257	5.6089e-08	9.10621e-05
GI_4505876-A	ENSG00000178209	PLEC1	Plectin-1	1.19326	5.75317e-08	9.10621e-05
GI_30794499-S	ENSG00000004487	AOF2	Lysine-specific histone demethylase 1	1.07292	5.97986e-08	9.10621e-05
GI_24430154-A	ENSG00000013275	PSMC4	26S protease regulatory subunit 6B	1.17988	1.06015e-07	0.000146661
GI_40549452-S	ENSG00000178951	ZBTB7A	Zinc finger and BTB domain-containing protein 7A	1.29745	1.11138e-07	0.000146661
GI_33149307-S	ENSG00000072401	UBE2D1	Ubiquitin-conjugating enzyme E2 D1	-1.03725	1.14367e-07	0.000146661
GI_37546863-S	ENSG00000138002	IFT172	selective LIM binding factor homolog	1.04712	1.43511e-07	0.000174832
GI_5803114-S	ENSG00000132305	IMMT	Mitochondrial inner membrane protein	1.10617	1.69924e-07	0.000191901
GI_4504864-S	ENSG00000088247	KHSRP	Far upstream element-binding protein 2	1.18375	1.75049e-07	0.000191901
GI_37538413-S	ENSG00000136286	MYO1G	myosin IG	1.27364	1.8115e-07	0.000191901
GI_14149650-S	NA	NA	NA	1.11575	2.29244e-07	0.000223833
GI_24308164-S	ENSG00000155099	TMEM55A	Transmembrane protein 55A	-1.09072	2.29667e-07	0.000223833
GI_4505958-S	ENSG00000028277	POU2F2	POU domain, class 2, transcription factor 2	1.18038	2.58884e-07	0.000236192
GI_31542861-S	ENSG00000105447	GRWD1	Glutamate-rich WD repeat-containing protein 1	1.06534	2.61736e-07	0.000236192
GI_42476075-S	ENSG00000153339	KIAA1012	Protein TRS85 homolog	-1.20889	2.9056e-07	0.000252839
GI_40789228-S	ENSG00000156304	SFRS15	Splicing factor, arginine/serine-rich 15	1.14045	3.01033e-07	0.000252919
GI_45238848-S	ENSG00000151846	PABPC3	Polyadenylate-binding protein 3	1.17628	3.26364e-07	0.000265062
GI_5031814-S	ENSG00000065427	KARS	Lysyl-tRNA synthetase	1.07285	4.34706e-07	0.000320971
GI_32528294-I	ENSG00000100784	RPS6KA5	Ribosomal protein S6 kinase alpha-5	-1.201	4.41734e-07	0.000320971
GI_5454157-S	ENSG00000096171	VARS	Valyl-tRNA synthetase	1.09016	4.52893e-07	0.000320971
GI_5454073-S	ENSG00000196498	NCOR2	Nuclear receptor corepressor 2	1.16717	4.83068e-07	0.000320971
GI_14141169-S	ENSG00000149480	MTA2	Metastasis-associated protein MTA2	1.10834	4.83694e-07	0.000320971
GI_21553316-S	ENSG00000198818	SFT2D1	Vesicle transport protein SFT2A	-1.19352	4.86072e-07	0.000320971
GI_8922628-S	ENSG00000041988	THAP3	THAP domain-containing protein 3	1.10158	5.07566e-07	0.000320971
GI_33667022-S	ENSG00000145191	EIF2B5	Translation initiation factor eIF-2B subunit epsilon	1.0675	5.12775e-07	0.000320971
GI_22165415-A	ENSG00000213930	GALT	Galactose-1-phosphate uridylyltransferase	1.08608	5.13764e-07	0.000320971
GI_12232392-S	ENSG00000118855	MFSD1	Major facilitator superfamily domain-containing protein 1	-1.1999	5.27493e-07	0.000321309
GI_22208961-S	ENSG00000065802	ASB1	Ankyrin repeat and SOCS box protein 1	1.04305	6.13906e-07	0.000359445
GI_14195633-S	ENSG00000179222	MAGED1	Melanoma-associated antigen D1	1.07519	6.19606e-07	0.000359445
GI_4557446-S	ENSG00000153922	CHD1	Chromodomain-helicase-DNA-binding protein 1	-1.13894	6.4148e-07	0.000363481
GI_34222115-S	ENSG00000111897	SERINC1	Serine incorporator 1	-1.24978	6.65449e-07	0.000368493
GI_4557879-S	ENSG00000027697	IFNGR1	Interferon-gamma receptor alpha chain precursor	-1.44953	6.94077e-07	0.000375597
GI_7706317-S	ENSG00000100612	DHRS7	Dehydrogenase/reductase SDR family member 7 precursor	-1.21204	7.0911e-07	0.000375597
GI_5031976-I	ENSG00000105835	PBEF1	Nicotinamide phosphoribosyltransferase	-1.50544	7.37894e-07	0.000382527
GI_40788009-S	ENSG00000196352	CD55	Complement decay-accelerating factor precursor	-1.41235	7.85083e-07	0.000398511
GI_39725695-S	ENSG00000100395	L3MBTL2	Lethal	1.0753	8.81822e-07	0.000435971
GI_4557808-S	ENSG00000065154	OAT	Ornithine aminotransferase, mitochondrial precursor	-1.09542	8.94666e-07	0.000435971
GI_27881504-A	ENSG00000033050	ABCF2	ATP-binding cassette sub-family F member 2	1.06622	9.17991e-07	0.000436369
GI_40807451-S	ENSG00000148840	PPRC1	peroxisome proliferator-activated receptor gamma, coactivator-related 1	1.08762	9.31304e-07	0.000436369
GI_4505610-S	ENSG00000140694	PARN	Poly	1.05227	9.65426e-07	0.000442629
GI_21264354-S	ENSG00000073584	SMARCE1	SWI/SNF-related matrix-associated actin-dependent regulator of chromatin subfamily E member 1	1.13002	9.80997e-07	0.000442629
GI_23238247-A	ENSG00000104497	SNX16	Sorting nexin-16	-1.06661	1.01212e-06	0.000448369
GI_4758147-S	ENSG00000160049	DFFA	DNA fragmentation factor subunit alpha	1.05714	1.0526e-06	0.000457977
GI_4557650-S	ENSG00000102878	HSF4	Heat shock factor protein 4	1.05047	1.09e-06	0.000465929
GI_38373670-A	ENSG00000176986	SEC24C	Protein transport protein Sec24C	1.12861	1.1514e-06	0.000470417
GI_18640749-S	ENSG00000150681	RGS18	Regulator of G-protein signaling 18	-1.38804	1.16676e-06	0.000470417
GI_10947134-S	ENSG00000206490	ABCF1_HUMAN	ATP-binding cassette sub-family F member 1	1.14801	1.17862e-06	0.000470417
GI_37541538-S	ENSG00000159753	NP_001013860.1	RGD, leucine-rich repeat, tropomodulin and proline-rich containing protein	1.09243	1.18101e-06	0.000470417
GI_33186909-A	ENSG00000180900	SCRIB	Protein LAP4	1.07661	1.20412e-06	0.000470417
GI_21389524-S	ENSG00000165071	TMEM71	Transmembrane protein 71	-1.40413	1.22796e-06	0.000470417
GI_4504068-S	ENSG00000125166	GOT2	Aspartate aminotransferase, mitochondrial precursor	1.11337	1.23766e-06	0.000470417
GI_8923711-S	ENSG00000131966	ACTR10	Actin-related protein 10	-1.0784	1.26029e-06	0.000470417
GI_4503414-S	ENSG00000144048	DUSP11	RNA/RNP complex-1-interacting phosphatase	-1.08939	1.30382e-06	0.000470417
GI_41327772-S	ENSG00000145833	DDX46	Probable ATP-dependent RNA helicase DDX46	1.07281	1.30527e-06	0.000470417
GI_32130534-S	ENSG00000091317	CMTM6	CKLF-like MARVEL transmembrane domain-containing protein 6	-1.36441	1.31288e-06	0.000470417
GI_31563530-S	ENSG00000101972	STAG2	Cohesin subunit SA-2	-1.19047	1.39163e-06	0.000489494
GI_4758077-S	ENSG00000103653	CSK	Tyrosine-protein kinase CSK	1.24886	1.4063e-06	0.000489494
GI_41281511-S	ENSG00000198961	PJA2	E3 ubiquitin-protein ligase Praja2	-1.45358	1.46748e-06	0.000503595
GI_35250828-S	ENSG00000181789	COPG	Coatomer subunit gamma	1.11619	1.5171e-06	0.00051339
GI_37059796-S	NA	NA	NA	-1.16419	1.56396e-06	0.000516306
GI_8922691-S	ENSG00000103042	NP_060701.1	amino acid transporter	1.05855	1.57475e-06	0.000516306
GI_7657135-S	ENSG00000173890	GPR160	Probable G-protein coupled receptor 160	-1.19523	1.63321e-06	0.000516306
GI_4507702-S	ENSG00000032389	TSSC1	Protein TSSC1	1.06662	1.63563e-06	0.000516306
GI_41222114-S	ENSG00000122515	ZMIZ2	Zinc finger MIZ domain-containing protein 2	1.10547	1.63915e-06	0.000516306
GI_22165415-I	ENSG00000213930	GALT	Galactose-1-phosphate uridylyltransferase	1.13829	1.66831e-06	0.000516306
GI_9910203-S	NA	NA	NA	1.10008	1.67405e-06	0.000516306
GI_33636720-S	ENSG00000108946	PRKAR1A	cAMP-dependent protein kinase type I-alpha regulatory subunit	-1.37882	1.71664e-06	0.000522823
GI_25121939-A	ENSG00000160007	GRLF1	Glucocorticoid receptor DNA-binding factor 1	1.08073	1.76063e-06	0.000529601
GI_42475939-A	ENSG00000147130	ZMYM3	Zinc finger MYM-type protein 3	1.09509	1.83523e-06	0.000539322
GI_42789728-S	ENSG00000118308	LRMP	Lymphoid-restricted membrane protein	-1.21388	1.83721e-06	0.000539322
GI_6552334-S	ENSG00000084207	GSTP1	Glutathione S-transferase P	1.20766	1.86022e-06	0.000539575
GI_26986531-A	ENSG00000115211	EIF2B4	Translation initiation factor eIF-2B subunit delta	1.09778	1.93479e-06	0.000554603
GI_23199996-I	ENSG00000130305	NSUN5	Putative methyltransferase NSUN5	1.06641	2.03425e-06	0.000570632
GI_7669502-I	ENSG00000005893	LAMP2	Lysosome-associated membrane glycoprotein 2 precursor	-1.32	2.03755e-06	0.000570632
GI_28395034-A	ENSG00000214882	CCPG1	cell cycle progression 1 isoform 1	-1.20195	2.08839e-06	0.000574605
GI_39753964-S	ENSG00000156875	HIAT1	Hippocampus abundant transcript 1 protein	-1.12023	2.09891e-06	0.000574605
GI_20149593-S	ENSG00000096384	HSP90AB1	Heat shock protein HSP 90-beta	1.15915	2.21393e-06	0.000599359
GI_14251213-S	ENSG00000089737	DDX24	ATP-dependent RNA helicase DDX24	1.1171	2.23931e-06	0.000599568
GI_37595534-S	ENSG00000118639	RNF103	RING finger protein 103	-1.04265	2.29864e-06	0.000607589
GI_16507961-I	ENSG00000107736	CDH23	Cadherin-23 precursor	1.13696	2.31914e-06	0.000607589
GI_40807350-S	ENSG00000180773	SLC36A4	solute carrier family 36	-1.06675	2.36121e-06	0.000612031
GI_21359917-S	ENSG00000086666	ZFAND6	AN1-type zinc finger protein 6	-1.10443	2.50801e-06	0.000637419
GI_31543661-S	ENSG00000081320	STK17B	Serine/threonine-protein kinase 17B	-1.12516	2.51148e-06	0.000637419
GI_28416928-A	ENSG00000135124	P2RX4	P2X purinoceptor 4	1.06321	2.54534e-06	0.000639354
GI_6005998-S	ENSG00000111676	ATN1	Atrophin-1	1.03211	2.66175e-06	0.000650915
GI_30795205-S	ENSG00000066027	PPP2R5A	Serine/threonine-protein phosphatase 2A 56 kDa regulatory subunit alpha isoform	-1.23294	2.67426e-06	0.000650915
GI_5453973-S	ENSG00000065243	PKN2	Serine/threonine-protein kinase N2	-1.13753	2.70574e-06	0.000650915
GI_15812207-S	ENSG00000164117	FBXO8	F-box only protein 8	-1.07409	2.72413e-06	0.000650915
GI_22748936-S	ENSG00000124571	XPO5	Exportin-5	1.04894	2.72495e-06	0.000650915
GI_19923458-S	ENSG00000120727	PAIP2	Polyadenylate-binding protein-interacting protein 2	-1.21148	2.77922e-06	0.000657433
GI_38454193-S	ENSG00000137822	TUBGCP4	Gamma-tubulin complex component 4	1.28596	2.88894e-06	0.000674886
GI_16445440-S	ENSG00000206499	TRI26_HUMAN	Tripartite motif-containing protein 26	1.07667	2.90839e-06	0.000674886
GI_21389314-S	ENSG00000100075	SLC25A1	Tricarboxylate transport protein, mitochondrial precursor	1.08427	3.09659e-06	0.000711777
GI_14141173-S	ENSG00000164104	HMGB2	High mobility group protein B2	-1.32875	3.24986e-06	0.000740027
GI_7662151-S	ENSG00000198837	DENND4B	DENN/MADD domain containing 4B	1.12826	3.33815e-06	0.000753092
GI_7706340-S	ENSG00000119801	YPEL5	Protein yippee-like 5	-1.30793	3.39267e-06	0.00075837
GI_33624847-I	ENSG00000054654	SYNE2	Nesprin-2	1.0596	3.42553e-06	0.000758755
GI_4501840-S	ENSG00000090861	AARS	Alanyl-tRNA synthetase, cytoplasmic	1.16912	3.56987e-06	0.000783602
GI_7661945-S	ENSG00000143466	IKBKE	Inhibitor of nuclear factor kappa-B kinase subunit epsilon	1.08302	3.65054e-06	0.000794155
GI_34147645-S	ENSG00000106397	PLOD3	Procollagen-lysine,2-oxoglutarate 5-dioxygenase 3 precursor	1.08406	3.87883e-06	0.000830366
GI_28372492-S	ENSG00000158290	CUL4B	Cullin-4B	-1.04572	3.93988e-06	0.000830366
GI_4758703-S	ENSG00000147324	MFHAS1	malignant fibrous histiocytoma amplified sequence 1	1.09528	3.95647e-06	0.000830366
GI_33239446-A	ENSG00000106263	EIF3B	Eukaryotic translation initiation factor 3 subunit 9	1.17847	3.97504e-06	0.000830366
GI_5032032-S	ENSG00000004534	RBM6	RNA-binding protein 6	1.14831	3.99129e-06	0.000830366
GI_24475846-S	ENSG00000116679	IVNS1ABP	Influenza virus NS1A-binding protein	-1.16742	4.02147e-06	0.000830366
GI_20127661-S	ENSG00000164938	TP53INP1	Tumor protein p53-inducible nuclear protein 1	-1.34536	4.09773e-06	0.000835403
GI_34577123-S	ENSG00000100994	PYGB	Glycogen phosphorylase, brain form	1.11208	4.11444e-06	0.000835403
GI_20336247-S	ENSG00000160613	PCSK7	Proprotein convertase subtilisin/kexin type 7 precursor	1.06805	4.18033e-06	0.00084124
GI_42476156-S	ENSG00000123143	PKN1	Serine/threonine-protein kinase N1	1.15004	4.21224e-06	0.00084124
GI_38505204-S	ENSG00000171862	PTENP1	Phosphatidylinositol-3,4,5-trisphosphate 3-phosphatase and dual- specificity protein phosphatase	-1.16575	4.27845e-06	0.000846113
GI_8923076-S	ENSG00000083828	ZNF586	Zinc finger protein 586	-1.10627	4.32513e-06	0.000846113
GI_19923799-S	NA	NA	NA	-1.12982	4.34082e-06	0.000846113
GI_27545320-S	ENSG00000116209	TMEM59	Transmembrane protein 59 precursor	-1.20824	4.38553e-06	0.000848042
GI_38788404-S	ENSG00000197386	HD	Huntingtin	1.04861	4.51109e-06	0.000852409
GI_23308552-S	ENSG00000182957	SPATA13	Spermatogenesis-associated protein 13	1.13499	4.51225e-06	0.000852409
GI_29029600-S	ENSG00000150990	DHX37	Probable ATP-dependent RNA helicase DHX37	1.07387	4.51306e-06	0.000852409
GI_34303951-S	ENSG00000134910	STT3A	Dolichyl-diphosphooligosaccharide--protein glycosyltransferase subunit STT3A	1.08459	4.55134e-06	0.000852945
GI_41151474-S	ENSG00000196576	PLXNB2	Plexin-B2 precursor	1.19333	4.58592e-06	0.000852945
GI_7662013-S	ENSG00000103335	FAM38A	Protein FAM38A	1.16385	4.77448e-06	0.000873444
GI_29826283-A	ENSG00000115241	PPM1G	Protein phosphatase 1G	1.14608	4.77625e-06	0.000873444
GI_39725663-S	ENSG00000068394	GPKOW	G patch domain and KOW motifs-containing protein	1.10967	4.80367e-06	0.000873444
GI_45505160-I	ENSG00000206433	LST1_HUMAN	Leukocyte-specific transcript 1 protein	1.03253	4.86244e-06	0.000877581
GI_6912355-S	ENSG00000125746	EML2	Echinoderm microtubule-associated protein-like 2	1.13376	4.91605e-06	0.000880732
GI_34222322-S	ENSG00000094914	AAAS	Aladin	1.06997	5.08371e-06	0.000904121
GI_38202228-I	ENSG00000113532	ST8SIA4	CMP-N-acetylneuraminate-poly-alpha-2,8-sialyltransferase	-1.12804	5.14321e-06	0.000908074
GI_32967604-A	ENSG00000198604	BAZ1A	Bromodomain adjacent to zinc finger domain protein 1A	-1.20917	5.2255e-06	0.000914733
GI_34222216-I	ENSG00000099797	GPSN2	Synaptic glycoprotein SC2	1.1662	5.27398e-06	0.000914733
GI_40255140-S	ENSG00000147408	CGAT1_HUMAN	Chondroitin beta-1,4-N-acetylgalactosaminyltransferase 1	-1.08942	5.29355e-06	0.000914733
GI_20149523-S	ENSG00000196235	SUPT5H	Transcription elongation factor SPT5	1.13971	5.35319e-06	0.000918524
GI_45433544-S	ENSG00000163125	KIAA0460	Uncharacterized protein KIAA0460	1.07358	5.45141e-06	0.00092316
GI_21071068-S	ENSG00000028839	TBPL1	TATA box-binding protein-like protein 1	-1.11312	5.45598e-06	0.00092316
GI_31543639-S	ENSG00000138449	SLC40A1	Solute carrier family 40 member 1	-1.22335	5.59733e-06	0.000940545
GI_4506794-S	ENSG00000204842	ATXN2	Ataxin-2	1.10424	5.78813e-06	0.000965944
GI_17986281-S	ENSG00000112245	PTP4A1	Protein tyrosine phosphatase type IVA protein 1	-1.04831	5.83051e-06	0.000966397
GI_23111022-S	ENSG00000086300	SNX10	Sorting nexin-10	-1.40299	5.93346e-06	0.000976815
GI_21361410-S	ENSG00000105856	HBP1	HMG box-containing protein 1	-1.10359	6.09238e-06	0.000996248
GI_7019374-S	ENSG00000135723	FHOD1	FH1/FH2 domain-containing protein 1	1.09591	6.29003e-06	0.00101138
GI_7108339-A	ENSG00000095059	DHPS	Deoxyhypusine synthase	1.10875	6.29621e-06	0.00101138
GI_18860869-A	ENSG00000110514	MADD	MAP kinase-activating death domain protein	1.05735	6.30947e-06	0.00101138
GI_20357549-S	ENSG00000183726	TMEM50A	Transmembrane protein 50A	-1.1093	6.44661e-06	0.00101986
GI_38455390-S	ENSG00000104889	RNASEH2A	Ribonuclease H2 subunit A	1.07471	6.47058e-06	0.00101986
GI_45331203-S	ENSG00000104814	MAP4K1	Mitogen-activated protein kinase kinase kinase kinase 1	1.20335	6.48794e-06	0.00101986
GI_24415382-S	ENSG00000141456	Q8IZL8-2	PELP1_HUMAN Isoform 2 of Q8IZL8 - Homo sapiens	1.11444	6.56508e-06	0.00102537
GI_40806208-I	NA	NA	NA	-1.04318	6.64897e-06	0.00102838
GI_13376635-S	ENSG00000102901	CENPT	Centromere protein T	1.08625	6.72266e-06	0.00102838
GI_21426826-S	ENSG00000163382	APOA1BP	Apolipoprotein A-I-binding protein precursor	1.04735	6.75343e-06	0.00102838
GI_4502676-S	ENSG00000116815	CD58	Lymphocyte function-associated antigen 3 precursor	-1.13109	6.79361e-06	0.00102838
GI_21450801-S	ENSG00000164332	UBLCP1	Ubiquitin-like domain-containing CTD phosphatase 1	-1.16678	6.79535e-06	0.00102838
GI_21614521-S	ENSG00000115271	GCA	Grancalcin	-1.4443	6.85664e-06	0.00103125
GI_42544175-A	ENSG00000109381	ELF2	ETS-related transcription factor Elf-2	-1.13592	6.98877e-06	0.00104467
GI_24307990-S	ENSG00000112659	PARC_HUMAN	p53-associated parkin-like cytoplasmic protein	1.06645	7.07947e-06	0.00105101
GI_38569399-S	ENSG00000143772	ITPKB	Inositol-trisphosphate 3-kinase B	1.15138	7.12239e-06	0.00105101
GI_39725662-S	ENSG00000206284	Q5HYZ0_HUMAN	WD repeat domain 46	1.04328	7.16061e-06	0.00105101
GI_38045945-A	ENSG00000144744	UBE1C	NEDD8-activating enzyme E1 catalytic subunit	-1.1685	7.24148e-06	0.00105652
GI_20302037-S	ENSG00000055211	C6orf72	Uncharacterized protein C6orf72 precursor	-1.08615	7.34156e-06	0.00106474
GI_30065648-A	ENSG00000119383	PPP2R4	Serine/threonine-protein phosphatase 2A regulatory subunit B'	1.12641	7.45051e-06	0.00107035
GI_16554591-A	ENSG00000108515	ENO3	Beta-enolase	1.0623	7.46805e-06	0.00107035
GI_31317267-A	ENSG00000163625	WDFY3	WD repeat and FYVE domain-containing protein 3	-1.03207	7.64198e-06	0.00108887
GI_21614526-S	ENSG00000109270	MAP2K1IP1	Mitogen-activated protein kinase kinase 1-interacting protein 1	-1.15878	7.7577e-06	0.00109812
GI_20149567-S	ENSG00000167792	NDUFV1	NADH dehydrogenase	1.1924	7.79752e-06	0.00109812
GI_4506864-S	ENSG00000204370	SDHD	Succinate dehydrogenase	-1.1362	7.84254e-06	0.00109812
GI_18087810-S	ENSG00000164758	MED30	Thyroid hormone receptor-associated protein 6	-1.11243	7.89966e-06	0.00109812
GI_6912443-S	ENSG00000178342	KCNG2	Potassium voltage-gated channel subfamily G member 2	1.0317	7.93225e-06	0.00109812
GI_22035613-I	ENSG00000006025	OSBPL7	Oxysterol-binding protein-related protein 7	1.09795	7.98275e-06	0.00109887
GI_37542486-S	ENSG00000182173	TSEN54	tRNA-splicing endonuclease subunit Sen54	1.06826	8.11366e-06	0.00111061
GI_34577121-S	ENSG00000109320	NFKB1	Nuclear factor NF-kappa-B p105 subunit	1.14005	8.2808e-06	0.00112716
GI_42660956-S	ENSG00000169246			1.3493	8.34894e-06	0.00113012
GI_4757865-S	ENSG00000156983	BRPF1	Peregrin	1.06463	8.497e-06	0.00114381
GI_20302150-S	ENSG00000103066	LYPLA3	1-O-acylceramide synthase precursor	1.04087	8.60296e-06	0.00114757
GI_38524611-S	ENSG00000155428	TRIM74	Tripartite motif-containing protein 74	1.27186	8.65257e-06	0.00114757
GI_33350931-S	ENSG00000197102	DYNC1H1	Dynein heavy chain, cytosolic	1.20043	8.66625e-06	0.00114757
GI_13259500-A	ENSG00000032219	ARID4A	AT-rich interactive domain-containing protein 4A	-1.09519	8.72172e-06	0.00114867
GI_22035597-S	ENSG00000107968	MAP3K8	Mitogen-activated protein kinase kinase kinase 8	-1.10632	8.91858e-06	0.00116658
GI_14149626-S	ENSG00000135655	USP15	Ubiquitin carboxyl-terminal hydrolase 15	-1.14869	8.95347e-06	0.00116658
GI_37622904-S	ENSG00000132825	PPP1R3D	Protein phosphatase 1 regulatory subunit 3D	-1.18522	9.0061e-06	0.0011672
GI_34147601-S	ENSG00000141522	ARHGDIA	Rho GDP-dissociation inhibitor 1	1.2076	9.1487e-06	0.0011674
GI_34222095-S	ENSG00000144224	UBXD2	UBX domain-containing protein 2	-1.18832	9.16008e-06	0.0011674
GI_21166354-S	ENSG00000083896	YTHDC1	YTH domain-containing protein 1	-1.2024	9.21762e-06	0.0011674
GI_21536375-S	ENSG00000165029	ABCA1	ATP-binding cassette sub-family A member 1	-1.26965	9.25718e-06	0.0011674
GI_5902091-S	ENSG00000198743	SLC5A3	Sodium/myo-inositol cotransporter	1.12612	9.2651e-06	0.0011674
GI_13376352-S	ENSG00000205744	DENND1C	DENN/MADD domain containing 1C	1.19239	9.2951e-06	0.0011674
GI_40255040-S	ENSG00000170348	TMED10	Transmembrane emp24 domain-containing protein 10 precursor	-1.06593	9.37942e-06	0.00117195
GI_39995083-S	ENSG00000143624	INTS3	Integrator complex subunit 3	1.1411	9.54529e-06	0.00118659
GI_4885510-S	ENSG00000115053	NCL	Nucleolin	1.08105	9.73323e-06	0.00120381
GI_24307908-S	ENSG00000160271	RALGDS	Ral guanine nucleotide dissociation stimulator	1.06434	9.94058e-06	0.00121174
GI_39780551-S	ENSG00000103043	VAC14	Vac14 homolog	1.07104	9.98372e-06	0.00121174
GI_31543300-S	ENSG00000090273	NUDC	Nuclear migration protein nudC	1.08665	1.01009e-05	0.00121174
GI_12383065-S	ENSG00000136536	MARCH-7	E3 ubiquitin-protein ligase MARCH7	-1.12236	1.01798e-05	0.00121174
GI_38202242-S	ENSG00000134684	YARS	Tyrosyl-tRNA synthetase, cytoplasmic	1.1142	1.01841e-05	0.00121174
GI_14670391-A	ENSG00000009954	BAZ1B	Bromodomain adjacent to zinc finger domain protein 1B	1.0725	1.02115e-05	0.00121174
GI_34147490-S	ENSG00000144848	ATG3	Autophagy-related protein 3	-1.14304	1.03252e-05	0.00121174
GI_13430881-A	ENSG00000105662	CRTC1	CREB-regulated transcription coactivator 1	1.06284	1.03379e-05	0.00121174
GI_4557554-S	ENSG00000106991	ENG	Endoglin precursor	1.06968	1.03397e-05	0.00121174
GI_16445028-S	ENSG00000162729	IGSF8	Immunoglobulin superfamily member 8 precursor	1.05169	1.037e-05	0.00121174
GI_40254469-S	ENSG00000197471	SPN	Leukosialin precursor	1.23246	1.03999e-05	0.00121174
GI_32699044-S	ENSG00000177225	PDDC1	Parkinson disease 7 domain containing 1	1.14988	1.04435e-05	0.00121174
GI_34222324-S	ENSG00000129083	COPB1	Coatomer subunit beta	-1.12165	1.04439e-05	0.00121174
GI_21536438-A	ENSG00000118564	FBXL5	F-box/LRR-repeat protein 5	-1.39566	1.06286e-05	0.00122733
GI_21361430-S	ENSG00000038358	EDC4	Enhancer of mRNA-decapping protein 4	1.08991	1.08801e-05	0.00125044
GI_17978467-A	ENSG00000082258	CCNT2	Cyclin-T2	-1.08414	1.10419e-05	0.00126307
GI_41349440-A	ENSG00000138674	SEC31A	SEC31 homolog A isoform 1	1.16329	1.14485e-05	0.00130015
GI_24308072-S	ENSG00000076201	PTPN23	Tyrosine-protein phosphatase non-receptor type 23	1.12633	1.14946e-05	0.00130015
GI_22095396-S	ENSG00000163703	CRELD1	Cysteine-rich with EGF-like domain protein 1 precursor	1.06019	1.15261e-05	0.00130015
GI_4501866-S	ENSG00000100412	ACO2	Aconitate hydratase, mitochondrial precursor	1.12687	1.18494e-05	0.00133046
GI_4757889-S	ENSG00000164823	OSGIN2	Oxidative stress induced growth inhibitor 2	-1.05576	1.19548e-05	0.00133615
GI_22035678-A	ENSG00000054267	ARID4B	AT-rich interactive domain-containing protein 4B	-1.20522	1.21992e-05	0.00135723
GI_31341107-S	ENSG00000164329	PAPD4	PAP associated domain containing 4	-1.11223	1.22867e-05	0.00136076
GI_14971416-S	ENSG00000130726	TRIM28	Transcription intermediary factor 1-beta	1.12368	1.23827e-05	0.00136518
GI_4502860-S	ENSG00000177879	AP3S1	AP-3 complex subunit sigma-1	-1.15382	1.2959e-05	0.00141494
GI_41327747-S	ENSG00000176248	ANAPC2	Anaphase-promoting complex subunit 2	1.05688	1.3008e-05	0.00141494
GI_17017990-S	ENSG00000108592	FTSJ3	Putative rRNA methyltransferase 3	1.04542	1.30083e-05	0.00141494
GI_13399321-S	ENSG00000135372	NAT10	N-acetyltransferase 10	1.07429	1.31436e-05	0.00142331
GI_19923825-S	ENSG00000102897	LYRM1	LYR motif-containing protein 1	-1.13111	1.32257e-05	0.00142586
GI_39725646-S	ENSG00000159063	ALG8	Probable dolichyl pyrophosphate Glc1Man9GlcNAc2 alpha-1,3- glucosyltransferase	1.04245	1.33661e-05	0.00143465
GI_37704380-S	ENSG00000166710	B2M	Beta-2-microglobulin precursor	-1.46209	1.35193e-05	0.00144472
GI_23110961-S	ENSG00000163131	CTSS	Cathepsin S precursor	-1.33341	1.37569e-05	0.00146348
GI_31543636-S	ENSG00000138459	SLC35A5	solute carrier family 35, member A5	-1.16013	1.3815e-05	0.00146348
GI_34222113-S	ENSG00000125772	GDE5_HUMAN	Putative glycerophosphodiester phosphodiesterase 5	-1.11735	1.39884e-05	0.00147545
GI_4507856-S	ENSG00000187555	USP7	Ubiquitin carboxyl-terminal hydrolase 7	1.07629	1.40562e-05	0.0014762
GI_21071055-S	ENSG00000127616	SMARCA4	Probable global transcription activator SNF2L4	1.10515	1.42506e-05	0.0014901
GI_4827062-S	ENSG00000115568	ZNF142	Zinc finger protein 142	1.05752	1.43108e-05	0.0014901
GI_17865798-A	ENSG00000184277	TM2D3	TM2 domain containing 3 isoform b	-1.206	1.44494e-05	0.00149813
GI_15718726-S	ENSG00000197238	H4_HUMAN	Histone H4	-1.02942	1.46209e-05	0.00150948
GI_11641410-A	ENSG00000101224	CDC25B	M-phase inducer phosphatase 2	1.23123	1.46975e-05	0.00151099
GI_7108342-S	ENSG00000120129	DUSP1	Dual specificity protein phosphatase 1	-1.40403	1.47742e-05	0.00151249
GI_15451891-S	ENSG00000158417	EIF5B	Eukaryotic translation initiation factor 5B	1.07052	1.48987e-05	0.00151873
GI_38570087-S	ENSG00000168438	CDC40	Pre-mRNA-processing factor 17	-1.03506	1.49598e-05	0.00151873
GI_13129135-S	ENSG00000166012	SNORA32	Protein JOSD3	-1.11517	1.50854e-05	0.00152512
GI_27477086-S	ENSG00000115604	IL18R1	Interleukin-18 receptor 1 precursor	-1.1235	1.53562e-05	0.00154184
GI_37059748-S	ENSG00000121749	TBC1D15	TBC1 domain family member 15	-1.14208	1.53773e-05	0.00154184
GI_4504606-S	ENSG00000006652	IFRD1	Interferon-related developmental regulator 1	-1.14618	1.54602e-05	0.0015438
GI_18141306-S	ENSG00000151012	SLC7A11	Cystine/glutamate transporter	1.1429	1.55897e-05	0.00154533
GI_19743936-S	ENSG00000124228	DDX27	Probable ATP-dependent RNA helicase DDX27	1.08933	1.56023e-05	0.00154533
GI_4757795-S	ENSG00000198356	ASNA1	Arsenical pump-driving ATPase	1.05517	1.58452e-05	0.00156303
GI_19923347-S	ENSG00000138386	NAB1	NGFI-A-binding protein 1	-1.172	1.62387e-05	0.00159298
GI_34222269-S	ENSG00000164830	OXR1	Oxidation resistance protein 1	-1.05434	1.62796e-05	0.00159298
GI_34147653-S	ENSG00000168003	SLC3A2	4F2 cell-surface antigen heavy chain	1.0913	1.63854e-05	0.00159692
GI_7661843-S	ENSG00000101997	CCDC22	Coiled-coil domain-containing protein 22	1.05847	1.66343e-05	0.00161472
GI_24431993-S	ENSG00000177830	CHID1	Chitinase domain-containing protein 1 precursor	1.04655	1.68969e-05	0.00163371
GI_22538483-S	ENSG00000131013	PPIL4	Peptidyl-prolyl cis-trans isomerase-like 4	-1.10922	1.71023e-05	0.00164702
GI_12232384-S	ENSG00000144524	COPS7B	COP9 signalosome complex subunit 7b	1.06107	1.74206e-05	0.0016615
GI_31343475-S	ENSG00000120063	GNA13	Guanine nucleotide-binding protein alpha-13 subunit	-1.22476	1.74399e-05	0.0016615
GI_18497287-S	ENSG00000168056	LTBP3	Latent-transforming growth factor beta-binding protein 3 precursor	1.12892	1.74887e-05	0.0016615
GI_7705267-S	ENSG00000137414	FAM8A1	Protein FAM8A1	-1.38194	1.75732e-05	0.0016615
GI_42659368-S	ENSG00000148843	PDCD11	RRP5 protein homolog	1.0412	1.75936e-05	0.0016615
GI_28872797-S	NA	NA	NA	-1.30183	1.77373e-05	0.00166861
GI_42734437-S	ENSG00000153310	FAM49B	Protein FAM49B	-1.24325	1.7989e-05	0.00167559
GI_44771200-S	ENSG00000185085	INTS5	Integrator complex subunit 5	1.04845	1.80347e-05	0.00167559
GI_13376614-S	ENSG00000212795	Q9HA59_HUMAN	CDNA FLJ12190 fis, clone MAMMA1000842	1.0319	1.80698e-05	0.00167559
GI_24308034-S	ENSG00000182473	EXOC7	Exocyst complex component 7	1.0904	1.80866e-05	0.00167559
GI_34222266-S	NA	NA	NA	1.20607	1.82846e-05	0.00168751
GI_41149957-S	ENSG00000100888	CHD8	Chromodomain-helicase-DNA-binding protein 8	1.08829	1.8416e-05	0.00169323
GI_42794272-S	ENSG00000197162	ZNF688	Zinc finger protein 688	1.22646	1.86144e-05	0.00169972
GI_26080432-S	ENSG00000142002	DPP9	Dipeptidyl peptidase 9	1.11567	1.86261e-05	0.00169972
GI_38348253-S	ENSG00000187257	RSBN1L	round spermatid basic protein 1-like	-1.06711	1.88562e-05	0.00170896
GI_13325062-S	ENSG00000096968	JAK2	Tyrosine-protein kinase JAK2	-1.05091	1.89313e-05	0.00170896
GI_27764872-S	ENSG00000176390	CRLF3	Cytokine receptor-like factor 3	-1.18944	1.89378e-05	0.00170896
GI_38201618-A	ENSG00000114867	EIF4G1	Eukaryotic translation initiation factor 4 gamma 1	1.07772	1.91298e-05	0.00171992
GI_39725714-S	ENSG00000138363	ATIC	Bifunctional purine biosynthesis protein PURH	1.12464	1.92328e-05	0.00172282
GI_21735565-A	ENSG00000135341	MAP3K7	Mitogen-activated protein kinase kinase kinase 7	-1.12641	1.93743e-05	0.00172389
GI_31542714-S	ENSG00000182457	NR_002323.1	taurine upregulated gene 1	-1.16236	1.93974e-05	0.00172389
GI_38348732-A	ENSG00000115970	THADA	thyroid adenoma associated	1.07196	1.9457e-05	0.00172389
GI_23957697-S	ENSG00000164463	NP_705835.1	Adult retina protein	-1.20359	1.96327e-05	0.00173316
GI_23346408-S	ENSG00000132823	C20orf111	Uncharacterized protein C20orf111	-1.17926	1.98533e-05	0.0017463
GI_41406049-S	ENSG00000147443	DOK2	Docking protein 2	1.10326	2.0556e-05	0.00180161
GI_10190705-S	ENSG00000113240	CLK4	Dual specificity protein kinase CLK4	-1.1807	2.08111e-05	0.00181743
GI_4758091-S	ENSG00000117151	CTBS	Di-N-acetylchitobiase precursor	-1.19585	2.08947e-05	0.00181821
GI_7108341-I	ENSG00000095059	DHPS	Deoxyhypusine synthase	1.08983	2.13429e-05	0.00184489
GI_10938009-A	ENSG00000103197	TSC2	Tuberin	1.08414	2.13527e-05	0.00184489
GI_4507400-I	ENSG00000108064	TFAM	Transcription factor A, mitochondrial precursor	-1.11429	2.15113e-05	0.00185203
GI_24497523-A	ENSG00000142733	MAP3K6	Mitogen-activated protein kinase kinase kinase 6	1.04692	2.16391e-05	0.00185647
GI_19743797-A	ENSG00000171606	ZNF274	Zinc finger protein 274	-1.05683	2.21051e-05	0.00188979
GI_22202610-S	ENSG00000108582	CPD	Carboxypeptidase D precursor	-1.21126	2.24057e-05	0.00190879
GI_42789379-S	ENSG00000198843	SELT_HUMAN	Selenoprotein T precursor	-1.18422	2.26715e-05	0.00192471
GI_22538447-S	ENSG00000069943	PIGB	GPI mannosyltransferase 3	-1.14224	2.29809e-05	0.0019335
GI_21955169-I	ENSG00000157216	SSBP3	Single-stranded DNA-binding protein 3	1.09783	2.29991e-05	0.0019335
GI_17149846-S	ENSG00000004478	FKBP4	FK506-binding protein 4	1.06704	2.30132e-05	0.0019335
GI_4505936-S	ENSG00000140525	FANCI	Fanconi anemia group I protein	1.11203	2.31879e-05	0.00194149
GI_30410780-A	ENSG00000129347	KRI1	KRI1 homolog	1.03945	2.35027e-05	0.00196111
GI_24307972-S	ENSG00000175216	CKAP5	Cytoskeleton-associated protein 5	1.07172	2.36294e-05	0.00196196
GI_41350215-S	ENSG00000033011	ALG1	Chitobiosyldiphosphodolichol beta-mannosyltransferase	1.04725	2.3674e-05	0.00196196
GI_21362004-S	ENSG00000103264	FBXO31	F-box only protein 31	1.05585	2.38395e-05	0.00196898
GI_27777635-S	ENSG00000071564	TCF3	Transcription factor E2-alpha	1.08747	2.39463e-05	0.00197112
GI_8923608-S	ENSG00000182446	NPLOC4	Nuclear protein localization protein 4 homolog	1.09159	2.4028e-05	0.00197118
GI_14150046-S	ENSG00000157800	SLC37A3	solute carrier family 37	-1.09146	2.42701e-05	0.00198437
GI_7019520-S	ENSG00000111817	DSE	Dermatan-sulfate epimerase precursor	-1.07402	2.45749e-05	0.00200256
GI_40353730-S	ENSG00000152520	PAN3	PAB-dependent poly	-1.1898	2.51287e-05	0.00204087
GI_39753956-S	ENSG00000143337	TOR1AIP1	Torsin-1A-interacting protein 1	-1.18069	2.53755e-05	0.00204529
GI_33356171-S	ENSG00000104320	NBN	Nibrin	-1.07743	2.54309e-05	0.00204529
GI_4757855-S	ENSG00000140299	BNIP2	BCL2/adenovirus E1B 19 kDa protein-interacting protein 2	-1.13783	2.54349e-05	0.00204529
GI_45120116-S	ENSG00000138593	K0256_HUMAN	Uncharacterized protein KIAA0256	-1.06199	2.55495e-05	0.00204774
GI_8051613-S	ENSG00000130164	LDLR	Low-density lipoprotein receptor precursor	1.05352	2.56484e-05	0.00204893
GI_32189370-S	ENSG00000134851	TMEM165	Transmembrane protein 165	-1.16381	2.61244e-05	0.00208013
GI_34222376-S	ENSG00000101842	VSIG1	V-set and immunoglobulin domain containing 1	1.22974	2.62689e-05	0.00208311
GI_21314659-S	ENSG00000065615	CYB5R4	Cytochrome b5 reductase 4	-1.24173	2.63327e-05	0.00208311
GI_30089925-I	ENSG00000138081	FBXO11	F-box only protein 11	-1.13742	2.6728e-05	0.00210754
GI_21071035-A	ENSG00000183337	BCOR	BCL-6 corepressor	1.03206	2.69298e-05	0.00211126
GI_40254985-S	ENSG00000119471	HSDL2	hydroxysteroid dehydrogenase like 2	-1.09275	2.69486e-05	0.00211126
GI_28274681-S	ENSG00000189180	ZNF33A	Zinc finger protein 33A	1.19286	2.7121e-05	0.00211796
GI_37537718-S	ENSG00000172795	DCP2	mRNA-decapping enzyme 2	-1.23901	2.72714e-05	0.00212062
GI_37542995-S	ENSG00000070756	PABPC1	Polyadenylate-binding protein 1	1.18118	2.74147e-05	0.00212062
GI_38348321-S	ENSG00000174132	TMEM157	Transmembrane protein 157 precursor	-1.07506	2.74162e-05	0.00212062
GI_41281482-S	ENSG00000165733	BMS1	Ribosome biogenesis protein BMS1 homolog	1.05371	2.79713e-05	0.00215445
GI_34147590-S	ENSG00000177192	PUS1	tRNA pseudouridine synthase A	1.10405	2.80304e-05	0.00215445
GI_4504756-S	ENSG00000005844	ITGAL	Integrin alpha-L precursor	1.19833	2.84895e-05	0.00218285
GI_39995079-S	ENSG00000039523	FAM65A	Protein FAM65A	1.06749	2.9222e-05	0.00223196
GI_4506264-S	ENSG00000073756	PTGS2	Prostaglandin G/H synthase 2 precursor	-1.08778	2.95812e-05	0.00225233
GI_41281560-S	ENSG00000171603	CLSTN1	Calsyntenin-1 precursor	1.16707	2.9751e-05	0.0022582
GI_37550609-S	ENSG00000058063	ATP11B	Probable phospholipid-transporting ATPase IF	-1.09873	2.9872e-05	0.00226004
GI_33624820-A	ENSG00000125354	SEPT-6	Septin-6	1.19973	2.99607e-05	0.00226004
GI_20562142-S	ENSG00000168096	ANKS3	Ankyrin repeat and SAM domain-containing protein 3	1.04475	3.03189e-05	0.00228
GI_37550278-S	ENSG00000095015	MAP3K1	Mitogen-activated protein kinase kinase kinase 1	-1.29066	3.044e-05	0.00228207
GI_42741656-A	ENSG00000196535	MYO18A	Myosin-XVIIIa	1.10183	3.07141e-05	0.00229059
GI_41281436-S	ENSG00000102900	NUP93	Nuclear pore complex protein Nup93	1.09257	3.08249e-05	0.00229059
GI_41352711-S	ENSG00000104365	IKBKB	Inhibitor of nuclear factor kappa-B kinase subunit beta	1.06344	3.08943e-05	0.00229059
GI_38505154-A	ENSG00000171703	TCEA2	Transcription elongation factor A protein 2	1.06996	3.09298e-05	0.00229059
GI_37574716-S	ENSG00000181029	TRAPPC5	Trafficking protein particle complex subunit 5	-1.22581	3.12022e-05	0.00230252
GI_42544135-S	ENSG00000048392	RRM2B	Ribonucleoside-diphosphate reductase M2 subunit B	-1.11004	3.12825e-05	0.00230252
GI_14149679-S	ENSG00000139641	FAM62A	Protein FAM62A	1.19817	3.13744e-05	0.00230252
GI_4504776-S	ENSG00000139626	ITGB7	Integrin beta-7 precursor	1.14682	3.16348e-05	0.00231466
GI_4757755-S	ENSG00000182718	ANXA2P3	Annexin A2	1.21692	3.1731e-05	0.00231475
GI_5174556-S	NA	NA	NA	1.11887	3.20936e-05	0.00233118
GI_24475897-S	ENSG00000158773	USF1	Upstream stimulatory factor 1	1.19071	3.21713e-05	0.00233118
GI_37541916-S	ENSG00000136051	KIAA1033	Uncharacterized protein KIAA1033	-1.21277	3.22433e-05	0.00233118
GI_42794609-S	ENSG00000023191	RNH1	Ribonuclease inhibitor	1.10058	3.30631e-05	0.00238338
GI_19923259-S	ENSG00000168118	RAB4A	Ras-related protein Rab-4A	-1.0417	3.31693e-05	0.00238398
GI_18375661-A	ENSG00000143851	PTPN7	Tyrosine-protein phosphatase non-receptor type 7	1.11141	3.34801e-05	0.00239385
GI_37540076-S	ENSG00000097096	SYDE2	synapse defective 1, Rho GTPase, homolog 2	1.18339	3.35031e-05	0.00239385
GI_14249567-S	ENSG00000189376	C8orf76	Uncharacterized protein C8orf76	-1.06591	3.39612e-05	0.00241468
GI_7656974-S	ENSG00000154832	CXXC1	CpG-binding protein	1.11274	3.40804e-05	0.00241468
GI_23200005-I	ENSG00000196313	NP_742017.1	nuclear pore membrane protein 121	1.12095	3.4092e-05	0.00241468
GI_19923267-S	ENSG00000137492	PRKRIR	52 kDa repressor of the inhibitor of the protein kinase	-1.19361	3.50973e-05	0.00247868
GI_21389496-S	ENSG00000160799	CCDC12	Coiled-coil domain-containing protein 12	1.07455	3.55292e-05	0.00250193
GI_34147506-S	ENSG00000172992	DCAKD	dephospho-CoA kinase domain containing	1.03078	3.57449e-05	0.00250987
GI_4505316-S	ENSG00000058272	PPP1R12A	Protein phosphatase 1 regulatory subunit 12A	-1.09573	3.58979e-05	0.00251056
GI_8051634-S	ENSG00000082898	XPO1	Exportin-1	-1.14846	3.59711e-05	0.00251056
GI_5730062-S	ENSG00000168118	RAB4A	Ras-related protein Rab-4A	-1.05113	3.60639e-05	0.00251056
GI_42658782-S	ENSG00000140265	ZSCAN29	Zinc finger and SCAN domain-containing protein 29	1.1936	3.64728e-05	0.00252464
GI_5729839-S	ENSG00000130640	TUBGCP2	Gamma-tubulin complex component 2	1.09162	3.64734e-05	0.00252464
GI_28416955-S	ENSG00000171115	GIMAP8	GTPase, IMAP family member 8	1.08691	3.75649e-05	0.00259283
GI_8922327-S	ENSG00000086589	RBM22	Pre-mRNA-splicing factor RBM22	-1.1021	3.81359e-05	0.00261863
GI_11496268-S	ENSG00000198839	ZNF277P	Zinc finger protein 277	-1.1003	3.81537e-05	0.00261863
GI_31543391-S	ENSG00000155846	PPARGC1B	Peroxisome proliferator-activated receptor gamma coactivator 1-beta	1.03057	3.84423e-05	0.00263103
GI_41281873-I	ENSG00000153207	AHCTF1P	AT-hook-containing transcription factor 1	-1.08789	3.8705e-05	0.00264159
GI_18860887-A	ENSG00000186153	WWOX	WW domain-containing oxidoreductase	1.04276	3.94311e-05	0.00267309
GI_4826933-S	ENSG00000154845	PPP4R1	Serine/threonine-protein phosphatase 4 regulatory subunit 1	-1.22062	3.95692e-05	0.00267309
GI_30025025-S	ENSG00000081087	OSTM1	Osteopetrosis-associated transmembrane protein 1 precursor	-1.17655	3.95921e-05	0.00267309
GI_5174616-S	ENSG00000106100	NOD1	Nucleotide-binding oligomerization domain-containing protein 1	1.05778	3.96053e-05	0.00267309
GI_37552572-S	ENSG00000135452	TSPAN31	Tetraspanin-31	1.20052	3.99019e-05	0.00268566
GI_28605136-A	ENSG00000101843	PSMD10	26S proteasome non-ATPase regulatory subunit 10	-1.09113	4.01127e-05	0.00269241
GI_8922698-S	ENSG00000133313	CNDP2	Cytosolic non-specific dipeptidase	1.13001	4.04111e-05	0.00269584
GI_19923408-S	ENSG00000120742	RAMP4_HUMAN	Ribosome-attached membrane protein 4	-1.11962	4.04434e-05	0.00269584
GI_19923441-S	ENSG00000117500	TMED5	Transmembrane emp24 domain-containing protein 5 precursor	-1.22089	4.04956e-05	0.00269584
GI_27502404-A	ENSG00000117335	CD46	Membrane cofactor protein precursor	-1.38245	4.07795e-05	0.00270734
GI_29294648-A	ENSG00000100697	DICER1	Endoribonuclease Dicer	-1.12865	4.12284e-05	0.00271709
GI_20270340-S	ENSG00000143353	LYPLAL1	Lysophospholipase-like protein 1	-1.08659	4.12557e-05	0.00271709
GI_31542527-S	ENSG00000089818	NECAP1	Adaptin ear-binding coat-associated protein 1	-1.12152	4.14094e-05	0.00271709
GI_21536323-A	ENSG00000105323	HNRPUL1	Heterogeneous nuclear ribonucleoprotein U-like protein 1	1.15985	4.1461e-05	0.00271709
GI_22749158-S	ENSG00000164603	NP_689769.2	CDNA FLJ31818 fis, clone NT2RP6000017	-1.03699	4.14839e-05	0.00271709
GI_40217795-S	ENSG00000154359	LONRF1	LON peptidase N-terminal domain and RING finger protein 1	-1.04084	4.21083e-05	0.00275059
GI_34485710-A	ENSG00000069974	RAB27A	Ras-related protein Rab-27A	-1.17942	4.24875e-05	0.00276455
GI_33946268-S	ENSG00000106299	WASL	Neural Wiskott-Aldrich syndrome protein	-1.0541	4.2549e-05	0.00276455
GI_31652246-S	ENSG00000164506	STXBP5	Syntaxin-binding protein 5	-1.09338	4.27323e-05	0.00276907
GI_21361740-S	ENSG00000009844	VTA1	Vacuolar protein sorting-associated protein VTA1 homolog	-1.11081	4.31993e-05	0.00279191
GI_22748798-S	ENSG00000157870	C1orf93	Uncharacterized protein C1orf93	1.05269	4.34125e-05	0.00279827
GI_37039614-I	ENSG00000147894	C9orf72	Uncharacterized protein C9orf72	-1.03646	4.35323e-05	0.00279858
GI_28466982-S	ENSG00000110811	LEPREL2	Probable G-protein coupled receptor 162	1.04173	4.40881e-05	0.00281213
GI_38201688-S	ENSG00000100401	RANGAP1	Ran GTPase-activating protein 1	1.12557	4.41251e-05	0.00281213
GI_27545446-S	ENSG00000124333	SYBL1	Synaptobrevin-like protein 1	-1.12358	4.41465e-05	0.00281213
GI_24475655-S	ENSG00000107829	FBXW4	F-box/WD repeat protein 4	1.07275	4.43038e-05	0.00281213
GI_37595751-A	ENSG00000143815	LBR	Lamin-B receptor	-1.48407	4.432e-05	0.00281213
GI_37545966-S	ENSG00000119596	YLPM1	YLP motif-containing protein 1	1.07685	4.47538e-05	0.00283227
GI_19923214-S	ENSG00000081189	MEF2C	Myocyte-specific enhancer factor 2C	-1.21538	4.50961e-05	0.00284654
GI_25914748-S	ENSG00000124574	ABCC10	Multidrug resistance-associated protein 7	1.05264	4.57138e-05	0.00287808
GI_9257239-A	ENSG00000156642	NPTN	Neuroplastin precursor	-1.25426	4.61223e-05	0.00289631
GI_30410709-S	ENSG00000138190	EXOC6	Exocyst complex component 6	-1.09021	4.71568e-05	0.00295367
GI_34147692-S	ENSG00000123739	PLA2G12A	Group XIIA secretory phospholipase A2 precursor	-1.03191	4.74909e-05	0.0029629
GI_31542987-S	ENSG00000136156	ITM2B	Integral membrane protein 2B	-1.30197	4.75767e-05	0.0029629
GI_23397563-S	ENSG00000149499	EML3	Echinoderm microtubule-associated protein-like 3	1.18176	4.77081e-05	0.0029629
GI_31377824-S	ENSG00000173085	COQ2	Para-hydroxybenzoate--polyprenyltransferase, mitochondrial precursor	-1.06351	4.77906e-05	0.0029629
GI_41406065-I	ENSG00000105968	H2AFV	Histone H2AV	-1.09934	4.79472e-05	0.00296506
GI_7706104-S	ENSG00000087502	ERGIC2	Endoplasmic reticulum-Golgi intermediate compartment protein 2	-1.0854	4.80783e-05	0.00296564
GI_18699719-S	ENSG00000088808	PPP1R13B	Apoptosis-stimulating of p53 protein 1	1.05753	4.84466e-05	0.00298081
GI_4502838-S	ENSG00000143669	LYST	Lysosomal-trafficking regulator	-1.26725	4.88473e-05	0.00299789
GI_23346638-S	ENSG00000114388	TUSC4	Tumor suppressor candidate 4	1.09855	4.92941e-05	0.00301554
GI_42741670-S	ENSG00000171428	NAT1	Arylamine N-acetyltransferase 1	-1.04054	4.94605e-05	0.00301554
GI_31542248-S	ENSG00000171155	C1GALT1C1	C1GALT1-specific chaperone 1	-1.05337	4.95061e-05	0.00301554
GI_13435128-S	ENSG00000159363	ATP13A2	Probable cation-transporting ATPase 13A2	1.04374	4.963e-05	0.00301555
GI_40254443-S	ENSG00000196470	SIAH1	E3 ubiquitin-protein ligase SIAH1	-1.04993	5.0099e-05	0.00303647
GI_38202256-A	ENSG00000089597	GANAB	Neutral alpha-glucosidase AB precursor	1.13237	5.02938e-05	0.00304072
GI_37059759-S	ENSG00000177917	ARL6IP6	ADP-ribosylation-like factor 6 interacting protein 6	-1.07945	5.09061e-05	0.00307011
GI_18104994-A	ENSG00000213983	AP1G2	AP-1 complex subunit gamma-2	1.16607	5.13914e-05	0.00308677
GI_37538660-S	ENSG00000092853	CLSPN	Claspin	1.23595	5.14357e-05	0.00308677
GI_32307174-S	ENSG00000198894	KIAA1737	Uncharacterized protein KIAA1737	-1.04804	5.17698e-05	0.00309919
GI_42794008-S	ENSG00000172269	DPAGT1	UDP-N-acetylglucosamine--dolichyl-phosphate N- acetylglucosaminephosphotransferase	1.0524	5.26802e-05	0.00314596
GI_31083295-S	ENSG00000154001	PPP2R5E	Serine/threonine-protein phosphatase 2A 56 kDa regulatory subunit epsilon isoform	-1.06095	5.32313e-05	0.0031711
GI_34222200-S	ENSG00000161618	ALDH16A1	aldehyde dehydrogenase 16 family, member A1	1.04239	5.35253e-05	0.00318084
GI_7661957-S	ENSG00000029363	BCLAF1	Bcl-2-associated transcription factor 1	-1.23411	5.3813e-05	0.00318888
GI_27499680-S	ENSG00000089154	GCN1L1	GCN1-like protein 1	1.09318	5.40079e-05	0.00318888
GI_40788008-S	ENSG00000134802	SLC43A3	solute carrier family 43, member 3	1.11878	5.41341e-05	0.00318888
GI_5174700-S	ENSG00000072786	STK10	Serine/threonine-protein kinase 10	1.17979	5.41841e-05	0.00318888
GI_21902536-S	ENSG00000105655	NP_057452.1	myo-inositol 1-phosphate synthase A1	1.04549	5.45213e-05	0.00319142
GI_21359961-S	ENSG00000112308	C6orf62	Uncharacterized protein C6orf62	-1.25446	5.45692e-05	0.00319142
GI_11497611-A	ENSG00000206511	GABR1_HUMAN	Gamma-aminobutyric acid type B receptor, subunit 1 precursor	1.16406	5.476e-05	0.00319142
GI_31542670-S	ENSG00000168216	LMBRD1	LMBR1 domain-containing protein 1	-1.21091	5.51308e-05	0.00319142
GI_39811997-A	ENSG00000104964	AES	Amino-terminal enhancer of split	1.14989	5.52303e-05	0.00319142
GI_41350195-S	ENSG00000138069	RAB1A	Ras-related protein Rab-1A	-1.18801	5.52804e-05	0.00319142
GI_41281375-S	ENSG00000138592	USP8	Ubiquitin carboxyl-terminal hydrolase 8	-1.04825	5.53992e-05	0.00319142
GI_39725672-S	ENSG00000103249	CLCN7	Chloride channel protein 7	1.19545	5.57433e-05	0.00319142
GI_34577092-A	ENSG00000082996	RNF13	RING finger protein 13	-1.28485	5.59048e-05	0.00319142
GI_20302149-S	ENSG00000011009	LYPLA2P1	Acyl-protein thioesterase 2	1.11166	5.59488e-05	0.00319142
GI_31543655-S	ENSG00000010270	STARD3NL	MLN64 N-terminal domain homolog	-1.0689	5.60139e-05	0.00319142
GI_21361605-S	ENSG00000137500	CCDC90B	coiled-coil domain containing 90B	-1.09875	5.60966e-05	0.00319142
GI_34222337-S	ENSG00000123395	C12orf44	CDNA FLJ11773 fis, clone HEMBA1005852	1.05908	5.61069e-05	0.00319142
GI_34147465-S	ENSG00000166797	FAM96A	Protein FAM96A	-1.18524	5.61671e-05	0.00319142
GI_4507294-S	ENSG00000079950	STX7	Syntaxin-7	-1.06099	5.63104e-05	0.00319142
GI_38093658-S	ENSG00000184584	TMEM173	Transmembrane protein 173	1.05999	5.6323e-05	0.00319142
GI_31542728-S	ENSG00000108406	DHX40	Probable ATP-dependent RNA helicase DHX40	-1.06521	5.79608e-05	0.0032766
GI_34147640-S	ENSG00000006744	ELAC2	Zinc phosphodiesterase ELAC protein 2	1.04316	5.81321e-05	0.00327868
GI_21536425-A	ENSG00000196363	WDR5	WD repeat protein 5	1.03335	5.87776e-05	0.00330706
GI_39725666-S	ENSG00000176087	SLC35A4	solute carrier family 35, member A4	1.06271	5.89068e-05	0.00330706
GI_31795542-S	ENSG00000197045	GMFB	Glia maturation factor beta	-1.1279	5.97996e-05	0.00334059
GI_34147395-S	ENSG00000129932	DOHH	Deoxyhypusine hydroxylase	1.06348	5.9962e-05	0.00334059
GI_42544205-S	ENSG00000049245	VAMP3	Vesicle-associated membrane protein 3	-1.02728	6.00709e-05	0.00334059
GI_7662295-S	ENSG00000137478	FCHSD2	FCH and double SH3 domains protein 2	-1.12175	6.02578e-05	0.00334059
GI_16306593-I	ENSG00000145604	SKP2	S-phase kinase-associated protein 2	-1.05287	6.02968e-05	0.00334059
GI_39780570-S	ENSG00000125459	MSTO1	misato	1.04282	6.03268e-05	0.00334059
GI_34147366-S	ENSG00000119487	MAPKAP1	Stress-activated map kinase-interacting protein 1	1.05024	6.11603e-05	0.00337907
GI_34335286-A	ENSG00000080189	SLC35C2	Solute carrier family 35 member C2	1.05969	6.17033e-05	0.00340136
GI_5174714-S	ENSG00000163159	VPS72	Vacuolar protein sorting-associated protein 72 homolog	1.08233	6.20176e-05	0.00341097
GI_4505854-S	ENSG00000181690	PLAG1	pleiomorphic adenoma gene 1	-1.03636	6.22567e-05	0.00341641
GI_18491025-A	ENSG00000174483	DPP3	Dipeptidyl-peptidase 3	1.12491	6.24631e-05	0.00341979
GI_42660034-S	ENSG00000205707	LYRM5	LYR motif-containing protein 5	-1.09467	6.25991e-05	0.00341979
GI_25777670-S	ENSG00000206489	PP1RA_HUMAN	Serine/threonine-protein phosphatase 1 regulatory subunit 10	1.08151	6.29835e-05	0.00343309
GI_13375645-S	ENSG00000126243	LRFN3	Leucine-rich repeat and fibronectin type-III domain-containing protein 3 precursor	1.08356	6.31716e-05	0.0034341
GI_4502898-A	ENSG00000122705	CLTA	Clathrin light chain A	1.06619	6.3367e-05	0.0034341
GI_25470885-A	ENSG00000071626	DAZAP1	DAZ-associated protein 1	1.07925	6.34249e-05	0.0034341
GI_33469983-S	ENSG00000155660	PDIA4	Protein disulfide-isomerase A4 precursor	1.0652	6.36212e-05	0.0034371
GI_42741647-S	ENSG00000183291	SEP15_HUMAN	15 kDa selenoprotein precursor	-1.31897	6.3984e-05	0.00344905
GI_22095338-S	ENSG00000102144	PGK1	Phosphoglycerate kinase 1	-1.07592	6.43788e-05	0.00345563
GI_7657430-S	ENSG00000197157	SND1	Staphylococcal nuclease domain-containing protein 1	1.12854	6.44012e-05	0.00345563
GI_21361958-S	ENSG00000115084	SLC35F5	solute carrier family 35, member F5	-1.03909	6.45316e-05	0.00345563
GI_15718681-S	ENSG00000089692	LAG3	Lymphocyte activation gene 3 protein precursor	1.07054	6.4693e-05	0.00345668
GI_7019372-S	NA	NA	NA	-1.13786	6.53037e-05	0.00348168
GI_38202203-S	ENSG00000056097	ZFR	zinc finger RNA binding protein	-1.12055	6.6416e-05	0.00353325
GI_31543079-S	ENSG00000163162	RNF149	E3 ubiquitin-protein ligase RNF149 precursor	-1.36088	6.72958e-05	0.00357225
GI_37574605-A	ENSG00000121741	ZMYM2	MYM-type zinc finger protein 2	-1.12799	6.76754e-05	0.00358026
GI_30795185-A	ENSG00000085449	WDFY1	WD repeat and FYVE domain-containing protein 1	-1.16534	6.78109e-05	0.00358026
GI_13376430-S	ENSG00000148481	C10orf97	CDNA FLJ13397 fis, clone PLACE1001351	-1.07474	6.78876e-05	0.00358026
GI_4505036-S	ENSG00000090006	LTBP4	latent transforming growth factor beta binding protein 4 isoform b	1.09282	6.92932e-05	0.00363481
GI_7657121-S	ENSG00000179409	GEMIN4	Component of gems 4	1.08816	6.93617e-05	0.00363481
GI_11036639-S	ENSG00000107758	PPP3CB	Serine/threonine-protein phosphatase 2B catalytic subunit beta isoform	-1.15368	6.94289e-05	0.00363481
GI_31088867-S	ENSG00000196449	YRDC	ischemia/reperfusion inducible protein	-1.03987	6.95427e-05	0.00363481
GI_33598945-A	ENSG00000124181	PLCG1	1-phosphatidylinositol-4,5-bisphosphate phosphodiesterase gamma 1	1.2112	6.98153e-05	0.00363481
GI_32129208-S	ENSG00000123728	RAP2C	Ras-related protein Rap-2c precursor	-1.1076	6.9817e-05	0.00363481
GI_17865801-S	ENSG00000119541	VPS4B	Vacuolar protein sorting-associating protein 4B	-1.16463	7.00103e-05	0.0036371
GI_14249641-S	ENSG00000212703	TMEM137	Putative protein TMEM137	1.02994	7.11156e-05	0.00368666
GI_28610153-S	ENSG00000169429	IL8	Interleukin-8 precursor	-1.17042	7.1535e-05	0.00370053
GI_37620162-I	ENSG00000131503	ANKHD1-EIF4EBP3	Eukaryotic translation initiation factor 4E-binding protein 3	1.09075	7.20306e-05	0.00371828
GI_42656961-S	ENSG00000138688	KIAA1109	KIAA1109	-1.09792	7.24771e-05	0.00373342
GI_15149469-S	ENSG00000178691	SUZ12	Polycomb protein SUZ12	-1.18368	7.44442e-05	0.00382665
GI_4504390-A	ENSG00000156515	HK1	Hexokinase-1	1.22248	7.46608e-05	0.00382971
GI_31083287-A	ENSG00000112640	PPP2R5D	Serine/threonine-protein phosphatase 2A 56 kDa regulatory subunit delta isoform	1.04797	7.48323e-05	0.00383044
GI_20162565-S	ENSG00000168303	C7orf11	TTD non-photosensitive 1 protein	-1.0893	7.50039e-05	0.00383118
GI_20149519-S	ENSG00000079462	PAFAH1B3	Platelet-activating factor acetylhydrolase IB subunit gamma	1.11475	7.62674e-05	0.0038861
GI_8923591-S	ENSG00000106993	CDC37L1	cell division cycle 37 homolog	-1.05942	7.63982e-05	0.0038861
GI_24430138-S	ENSG00000103932	RPAP1	RNA polymerase II-associated protein 1	1.0304	7.66719e-05	0.0038919
GI_21070955-A	ENSG00000103051	COG4	Conserved oligomeric Golgi complex component 4	1.09865	7.68647e-05	0.00389357
GI_5174722-S	ENSG00000130204	TOMM40	Probable mitochondrial import receptor subunit TOM40 homolog	1.06913	7.73362e-05	0.00390933
GI_11545834-S	ENSG00000184205	TSPYL2	Testis-specific Y-encoded-like protein 2	1.06372	7.79402e-05	0.00392564
GI_8659554-S	ENSG00000122729	ACO1	Iron-responsive element-binding protein 1	1.04299	7.81076e-05	0.00392564
GI_29742588-S	NA	NA	NA	1.21211	7.8198e-05	0.00392564
GI_40254858-S	ENSG00000132361	KIAA0664	Putative eukaryotic translation initiation factor 3 subunit	1.11418	7.84225e-05	0.00392564
GI_22907038-S	ENSG00000198904	APOBEC3D	Probable DNA dC->dU-editing enzyme APOBEC-3D	1.04589	7.85262e-05	0.00392564
GI_4758415-S	ENSG00000107862	GBF1	Golgi-specific brefeldin A-resistance guanine nucleotide exchange factor 1	1.04887	7.87612e-05	0.00392564
GI_21359895-S	ENSG00000109466	KLHL2	Kelch-like protein 2	-1.10295	7.87868e-05	0.00392564
GI_31083098-I	ENSG00000215252	GOLGA8B	golgin-67	1.08261	7.91707e-05	0.00393672
GI_24430153-S	ENSG00000165916	PSMC3	26S protease regulatory subunit 6A	1.10387	7.97818e-05	0.00395903
GI_7705904-S	ENSG00000198189	HSD17B11	Dehydrogenase/reductase SDR family member 8 precursor	-1.28296	8.07373e-05	0.0039983
GI_7019370-S	ENSG00000105619	TFPT	TCF3 fusion partner	1.0671	8.18321e-05	0.00403243
GI_21361737-S	ENSG00000126858	RHOT1	Mitochondrial Rho GTPase 1	-1.04927	8.18694e-05	0.00403243
GI_34303922-S	ENSG00000145331	RG9MTD2	RNA	-1.02787	8.19229e-05	0.00403243
GI_31542491-S	ENSG00000206279	DAXX	Death domain-associated protein 6	1.11858	8.29042e-05	0.0040725
GI_29558021-I	ENSG00000138032	PPM1B	Protein phosphatase 1B	-1.16668	8.45773e-05	0.00413451
GI_40255138-S	ENSG00000215692			1.16408	8.46318e-05	0.00413451
GI_22035617-S	ENSG00000091039	OSBPL8	Oxysterol-binding protein-related protein 8	-1.26651	8.48142e-05	0.00413451
GI_9506670-S	ENSG00000163694	NP_001092104.1	RNA-binding protein	-1.17887	8.4943e-05	0.00413451
GI_24308286-S	ENSG00000136830	FAM129B	Niban-like protein	1.06067	8.55273e-05	0.00413451
GI_38788009-S	ENSG00000175467	SART1	U4/U6U5 tri-snRNP-associated protein 1	1.12584	8.57954e-05	0.00413451
GI_32698673-S	ENSG00000171988	JMJD1C	Probable JmjC domain-containing histone demethylation protein 2C	-1.16075	8.5859e-05	0.00413451
GI_28875781-S	ENSG00000062194	GPBP1	GC-rich promoter binding protein 1	-1.13874	8.61762e-05	0.00413451
GI_10800413-S	ENSG00000109929	SC5DL	Lathosterol oxidase	-1.04526	8.61841e-05	0.00413451
GI_31542696-S	ENSG00000176953	NFATC2IP	NFATC2-interacting protein	1.07467	8.63564e-05	0.00413451
GI_38683798-S	ENSG00000076513	ANKRD13A	Ankyrin repeat domain-containing protein 13A	-1.15064	8.63605e-05	0.00413451
GI_7661995-S	ENSG00000123684	LPGAT1	Acyl-CoA:lysophosphatidylglycerol acyltransferase 1	-1.12845	8.66169e-05	0.00413451
GI_24475860-S	ENSG00000054148	PHPT1	14 kDa phosphohistidine phosphatase	1.09435	8.66608e-05	0.00413451
GI_13128863-S	ENSG00000094631	HDAC6	Histone deacetylase 6	1.05743	8.66631e-05	0.00413451
GI_34222360-S	ENSG00000163399	ATP1A1	Sodium/potassium-transporting ATPase subunit alpha-1 precursor	1.07822	8.691e-05	0.00413451
GI_42476192-S	ENSG00000133872	TMEM66	Transmembrane protein 66 precursor	-1.34478	8.69723e-05	0.00413451
GI_34147627-S	ENSG00000169087	HSPBAP1	HSPB1-associated protein 1	-1.10204	8.70512e-05	0.00413451
GI_8924175-S	ENSG00000073605	GSDML	gasdermin-like isoform 2	1.15749	8.73733e-05	0.00414173
GI_29550920-A	ENSG00000181625	NP_001015000.1	GIY-YIG domain containing 1 isoform 2	1.12044	8.75894e-05	0.00414391
GI_40255030-S	ENSG00000104518	GSDMDC1	Gasdermin domain-containing protein 1	1.107	8.81433e-05	0.00416204
GI_41393546-S	ENSG00000151779	NAG_HUMAN	Neuroblastoma-amplified gene protein	1.04704	8.91514e-05	0.00419685
GI_8922821-S	ENSG00000104343	UBE2W	Probable ubiquitin-conjugating enzyme E2 W	-1.15681	8.92251e-05	0.00419685
GI_41281397-S	ENSG00000108061	SHOC2	Leucine-rich repeat protein SHOC-2	-1.15834	8.98081e-05	0.00421614
GI_37540257-S	NA	NA	NA	-1.0982	9.03143e-05	0.00422855
GI_40807484-S	ENSG00000101161	PRPF6	Pre-mRNA-processing factor 6	1.11281	9.04196e-05	0.00422855
GI_23200001-A	ENSG00000106133	NSUN5B	Putative methyltransferase NSUN5C	1.07915	9.20378e-05	0.00429447
GI_34147331-S	ENSG00000132275	KIAA0409	Cerebral protein 1	1.05682	9.21817e-05	0.00429447
GI_33946314-I	ENSG00000100503	NIN	Ninein	-1.16086	9.36846e-05	0.00435615
GI_24429591-S	ENSG00000169826	CGAT2_HUMAN	Chondroitin beta-1,4-N-acetylgalactosaminyltransferase 2	-1.09688	9.39412e-05	0.00435977
GI_40556377-S	NA	NA	NA	-1.04601	9.42361e-05	0.00436514
GI_41350332-S	ENSG00000141556	TBCD	Tubulin-specific chaperone D	1.15465	9.4421e-05	0.0043654
GI_23111037-S	ENSG00000205302	SNX2	Sorting nexin-2	-1.13985	9.48572e-05	0.00437726
GI_42794262-S	ENSG00000183808	RBM12B	RNA-binding protein 12B	-1.17773	9.5352e-05	0.00439178
GI_22055650-S	NA	NA	NA	-1.20399	9.62497e-05	0.00441925
GI_21702741-I	ENSG00000090905	TNRC6A	Trinucleotide repeat-containing gene 6A protein	1.09182	9.63111e-05	0.00441925
GI_21314761-S	ENSG00000124370	MCEE	Methylmalonyl-CoA epimerase, mitochondrial precursor	-1.06484	9.70304e-05	0.00444388
GI_4506012-S	ENSG00000115685	PPP1R7	Protein phosphatase 1 regulatory subunit 7	1.08505	9.74917e-05	0.00444565
GI_23238249-S	ENSG00000115234	SNX17	Sorting nexin-17	1.0998	9.75354e-05	0.00444565
GI_42558257-S	ENSG00000165355	FBXO33	F-box only protein 33	-1.12266	9.76164e-05	0.00444565
GI_31377757-S	ENSG00000119844	AFTPH	Aftiphilin	-1.08934	9.84315e-05	0.00446163
GI_4758135-A	ENSG00000013573	DDX12	Probable ATP-dependent RNA helicase DDX11	1.10214	9.84373e-05	0.00446163
GI_17978497-S	ENSG00000111276	CDKN1B	Cyclin-dependent kinase inhibitor 1B	-1.17896	9.85166e-05	0.00446163
GI_29740221-S	ENSG00000047346	KIAA1370	KIAA1370	-1.0899	9.89135e-05	0.00446941
GI_31377606-S	ENSG00000168958	C2orf33	Uncharacterized protein C2orf33	-1.08515	9.90553e-05	0.00446941
GI_23510282-S	ENSG00000134014	ELP3	Elongator complex protein 3	1.07192	9.97483e-05	0.00448694
GI_31543298-S	ENSG00000032444	PNPLA6	Patatin-like phospholipase domain-containing protein 6	1.14635	9.98121e-05	0.00448694
GI_38505223-S	ENSG00000101574	METTL4	Methyltransferase-like protein 4	-1.04787	0.000100196	0.00449078
GI_31621295-I	ENSG00000214882	CCPG1	cell cycle progression 1 isoform 1	-1.10299	0.000100266	0.00449078
GI_34222148-S	ENSG00000120696	KBTBD7	Kelch repeat and BTB domain-containing protein 7	-1.05887	0.000100688	0.0045014
GI_40288292-S	ENSG00000178726	THBD	Thrombomodulin precursor	-1.21012	0.000101852	0.00454511
GI_33519456-A	ENSG00000038274	MAT2B	Methionine adenosyltransferase 2 subunit beta	-1.19274	0.000102162	0.00455059
GI_22095339-S	ENSG00000123700	KCNJ2	Inward rectifier potassium channel 2	-1.26908	0.000102879	0.00457416
GI_5729815-S	ENSG00000048740	CUGBP2	CUG triplet repeat, RNA binding protein 2 isoform 1	-1.09149	0.000103396	0.00458849
GI_7661547-S	ENSG00000168288	C2orf25	Uncharacterized protein C2orf25, mitochondrial precursor	-1.11475	0.000103578	0.00458849
GI_28467002-I	ENSG00000152332	UHMK1	Serine/threonine-protein kinase Kist	-1.0442	0.000104088	0.00459771
GI_34304337-S	ENSG00000158201	ABHD3	Abhydrolase domain-containing protein 3	-1.11244	0.000104163	0.00459771
GI_24234719-I	NA	NA	NA	-1.1585	0.000104619	0.00460947
GI_24308385-S	ENSG00000168300	PCMTD1	Protein-L-isoaspartate O-methyltransferase domain-containing protein 1	-1.11574	0.000105482	0.00462431
GI_21686996-S	ENSG00000175322	ZNF519	Zinc finger protein 519	-1.02681	0.000105501	0.00462431
GI_38568177-S	ENSG00000198198	KIAA0467	Uncharacterized protein KIAA0467	1.05334	0.000105525	0.00462431
GI_42734386-S	ENSG00000198551	ZNF627	Zinc finger protein 627	-1.06378	0.00010599	0.00463635
GI_22027613-A	ENSG00000127191	TRAF2	TNF receptor-associated factor 2	1.10201	0.000106268	0.0046402
GI_7662315-S	ENSG00000145041	VPRBP	Protein VPRBP	1.03599	0.000106793	0.00465475
GI_4557766-S	ENSG00000146085	MUT	Methylmalonyl-CoA mutase, mitochondrial precursor	-1.03451	0.000106995	0.00465523
GI_16445420-A	ENSG00000116521	SCAMP3	Secretory carrier-associated membrane protein 3	1.15974	0.000108202	0.00469934
GI_19923235-S	ENSG00000067066	SP100	Nuclear autoantigen Sp-100	-1.35042	0.00010862	0.0047091
GI_19743810-S	ENSG00000183735	TBK1	Serine/threonine-protein kinase TBK1	-1.1131	0.000109037	0.00471194
GI_41872388-S	ENSG00000160688	FLAD1	flavin adenine dinucleotide synthetase isoform 2	1.05398	0.000109072	0.00471194
GI_5729936-S	ENSG00000128654	MTX2	Metaxin-2	-1.03491	0.000109285	0.00471279
GI_5453923-S	ENSG00000106628	POLD2	DNA polymerase subunit delta 2	1.11956	0.000109664	0.00472077
GI_29171703-A	ENSG00000102316	MAGED2	Melanoma-associated antigen D2	1.07268	0.000110105	0.00472865
GI_21389426-S	ENSG00000143458	NP_653219.1	GA repeat binding protein, beta 2	1.17702	0.000110235	0.00472865
GI_4502680-S	ENSG00000110848	CD69	Early activation antigen CD69	-1.02879	0.000110553	0.00473395
GI_6005791-S	ENSG00000090376	IRAK3	Interleukin-1 receptor-associated kinase 3	-1.07894	0.00011086	0.00473879
GI_41281520-S	ENSG00000010292	NCAPD2	Condensin complex subunit 1	1.16427	0.000111307	0.00474955
GI_14165460-I	ENSG00000141562	NARF	Nuclear prelamin A recognition factor	1.17102	0.000112048	0.00477281
GI_14211906-S	ENSG00000197937	ZNF347	Zinc finger protein 347	-1.02688	0.000112528	0.0047849
GI_18079322-S	ENSG00000160219	GAB3	Gab3 protein isoform 2	1.05042	0.000113248	0.00480587
GI_16159362-S	ENSG00000138411	HECW2	E3 ubiquitin-protein ligase HECW2	-1.04477	0.000113867	0.00480587
GI_18641365-A	ENSG00000081237	PTPRC	Leukocyte common antigen precursor	-1.19877	0.000113887	0.00480587
GI_37541493-S	ENSG00000140718	FTO	Protein fatso	1.06704	0.000113965	0.00480587
GI_21536483-S	ENSG00000078140	HIP2	Ubiquitin-conjugating enzyme E2-25 kDa	-1.04093	0.000114516	0.00480587
GI_34485726-S	ENSG00000123338	NCKAP1L	Nck-associated protein 1-like	1.13598	0.000114599	0.00480587
GI_33589825-S	ENSG00000152348	ATG10	Autophagy-related protein 10	1.16852	0.00011471	0.00480587
GI_4506734-S	ENSG00000162302	RPS6KA4	Ribosomal protein S6 kinase alpha-4	1.08784	0.000115044	0.00480587
GI_40255134-S	ENSG00000185728	YTHDF3	YTH domain family protein 3	-1.05255	0.000115103	0.00480587
GI_34485712-S	ENSG00000103769	RAB11A	Ras-related protein Rab-11A	-1.19048	0.000115276	0.00480587
GI_24431954-S	ENSG00000185947	ZNF267	Zinc finger protein 267	-1.16122	0.000115449	0.00480587
GI_5729764-S	ENSG00000100532	CGRRF1	Cell growth regulator with RING finger domain protein 1	-1.05943	0.000115953	0.00480587
GI_5031638-S	ENSG00000100528	CNIH	Cornichon homolog	-1.10906	0.00011602	0.00480587
GI_40255000-S	ENSG00000139617	NP_055702.1	phosphonoformate immuno-associated protein 5	-1.12396	0.000116184	0.00480587
GI_14591931-S	ENSG00000058262	SEC61A1	Protein transport protein Sec61 subunit alpha isoform 1	1.03942	0.000116358	0.00480587
GI_40068508-S	ENSG00000147251	DOCK11	dedicator of cytokinesis 11	-1.19517	0.00011638	0.00480587
GI_8922258-S	ENSG00000134884	U430_HUMAN	UPF0430 protein	-1.42133	0.000116418	0.00480587
GI_16445410-A	ENSG00000204977	TRIM13	Tripartite motif-containing protein 13	-1.06478	0.000116572	0.00480587
GI_27436979-S	ENSG00000175538	KCNE3	Potassium voltage-gated channel subfamily E member 3	-1.22968	0.000116956	0.00481179
GI_39841072-S	ENSG00000068784	SRBD1	S1 RNA-binding domain-containing protein 1	-1.07521	0.000117285	0.00481179
GI_7656970-S	ENSG00000139617	NP_055702.1	phosphonoformate immuno-associated protein 5	-1.11333	0.000117426	0.00481179
GI_12383061-S	ENSG00000174996	KLC2	Kinesin light chain 2	1.06146	0.000117505	0.00481179
GI_39930340-S	ENSG00000102531	FNDC3A	Fibronectin type-III domain-containing protein 3a	-1.05267	0.00011804	0.00482559
GI_32454736-A	ENSG00000110171	TRIM3	Tripartite motif-containing protein 3	1.02622	0.000119131	0.00486037
GI_18105008-S	ENSG00000164615	CAMLG	Calcium signal-modulating cyclophilin ligand	-1.17785	0.00011929	0.00486037
GI_41393585-A	ENSG00000065357	DGKA	Diacylglycerol kinase alpha	1.14215	0.00011987	0.00487586
GI_34305294-I	ENSG00000127870	RNF6	RING finger protein 6	-1.01731	0.00012018	0.00488032
GI_37541034-S	ENSG00000087365	SF3B2	Splicing factor 3B subunit 2	1.16047	0.000121077	0.00490855
GI_31542687-S	ENSG00000115520	COQ10B	Protein COQ10 B, mitochondrial precursor	-1.09487	0.000121766	0.00492828
GI_4758563-S	ENSG00000129204	USP6	Ubiquitin carboxyl-terminal hydrolase 6	-1.03036	0.0001223	0.00494168
GI_21071059-S	ENSG00000138375	SMARCAL1	SWI/SNF-related matrix-associated actin-dependent regulator of chromatin subfamily A-like protein 1	1.05893	0.000122828	0.00495479
GI_21361406-S	ENSG00000133265	HPBP1_HUMAN	Hsp70-binding protein 1	1.06087	0.000123036	0.004955
GI_21450799-S	ENSG00000154328	NEIL2	Endonuclease VIII-like 2	1.04839	0.000123297	0.0049573
GI_37620205-S	ENSG00000162642	C1orf52	Uncharacterized protein C1orf52	-1.08626	0.000123725	0.00496632
GI_24308331-S	ENSG00000188827	BTBD12	BTB/POZ domain-containing protein 12	1.07526	0.000124344	0.00498295
GI_19923555-S	ENSG00000215717	LOC727778		-1.19798	0.000124804	0.00499317
GI_15529981-S	ENSG00000136718	IMP4	U3 small nucleolar ribonucleoprotein protein IMP4	1.08022	0.000125314	0.00500539
GI_21361469-S	ENSG00000117697	NSL1	Kinetochore-associated protein NSL1 homolog	-1.1435	0.000125902	0.00502062
GI_35493781-A	ENSG00000034677	RNF19A	E3 ubiquitin-protein ligase RNF19	-1.27239	0.000126212	0.00502476
GI_6912291-S	ENSG00000094916	CBX5	Chromobox protein homolog 5	1.09444	0.000127723	0.00507661
GI_20149694-S	ENSG00000168476	REEP4	Receptor expression-enhancing protein 4	1.08876	0.000128549	0.00510114
GI_12545405-A	ENSG00000145715	RASA1	Ras GTPase-activating protein 1	-1.12675	0.000129716	0.00513908
GI_4505932-S	ENSG00000062822	POLD1	DNA polymerase delta catalytic subunit	1.04859	0.000130449	0.00515377
GI_40254807-S	ENSG00000180644	PRF1	Perforin-1 precursor	1.40372	0.00013051	0.00515377
GI_24308180-S	ENSG00000198642	KLHL9	Kelch-like protein 9	-1.08225	0.000131079	0.00516786
GI_34222320-S	ENSG00000176276	NP_001083173.1		-1.21611	0.00013141	0.00517254
GI_7657268-I	ENSG00000083642	PDS5B	Androgen-induced proliferation inhibitor	-1.0374	0.000133596	0.00524376
GI_4885250-S	ENSG00000178950	GAK	Cyclin G-associated kinase	1.14186	0.000133678	0.00524376
GI_7706136-S	ENSG00000031003	C5orf5	Uncharacterized protein C5orf5	-1.09191	0.000134232	0.00524376
GI_37059764-S	ENSG00000115446	UNC50	unc-50 homolog	-1.12502	0.000134287	0.00524376
GI_40254865-S	ENSG00000083937	CHMP2B	Charged multivesicular body protein 2b	-1.05815	0.000134445	0.00524376
GI_20302148-S	ENSG00000120992	LYPLA1	Acyl-protein thioesterase 1	-1.05175	0.00013451	0.00524376
GI_41281392-S	ENSG00000143379	SETDB1	Histone-lysine N-methyltransferase SETDB1	1.04893	0.000134861	0.00524902
GI_4759311-S	ENSG00000112299	VNN1	Pantetheinase precursor	-1.12363	0.000136742	0.00531109
GI_37549332-S	ENSG00000084453	SLCO1A2	Solute carrier organic anion transporter family member 1A2	1.07014	0.000136892	0.00531109
GI_38045947-S	ENSG00000182179	UBE1L	Ubiquitin-activating enzyme E1 homolog	1.12557	0.00013747	0.00532505
GI_44921602-S	ENSG00000198816	ZNF358	Zinc finger protein 358	1.07584	0.000138008	0.00533255
GI_21361681-S	ENSG00000106052	TAX1BP1	Tax1-binding protein 1	-1.24105	0.000138101	0.00533255
GI_5902809-I	ENSG00000168487	BMP1	Bone morphogenetic protein 1 precursor	1.031	0.000139178	0.00535895
GI_34485723-A	ENSG00000205707	LYRM5	LYR motif-containing protein 5	-1.15717	0.000139295	0.00535895
GI_20336278-A	ENSG00000008300	SLC26A6	Solute carrier family 26 member 6	1.03267	0.000139445	0.00535895
GI_21361251-S	ENSG00000113810	SMC4	Structural maintenance of chromosomes protein 4	-1.0541	0.000139989	0.0053714
GI_38157977-A	ENSG00000185651	UBE2L3	Ubiquitin-conjugating enzyme E2 L3	1.11336	0.000140338	0.00537632
GI_38569470-S	ENSG00000132128	LRRC41	Leucine-rich repeat-containing protein 41	1.07056	0.000141299	0.00540461
GI_5031984-S	ENSG00000102898	NUTF2	Nuclear transport factor 2	1.08548	0.000143238	0.00547022
GI_21614497-S	ENSG00000155959	VBP1	Prefoldin subunit 3	-1.13845	0.000145082	0.00553195
GI_13259507-A	ENSG00000188687	SLC4A5	sodium bicarbonate transporter 4 isoform c	1.1257	0.000146063	0.00555625
GI_40255235-S	ENSG00000162702	ZNF281	Zinc finger protein 281	-1.134	0.000146175	0.00555625
GI_34419646-S	ENSG00000140450	ARRDC4	Arrestin domain-containing protein 4	-1.05912	0.000146582	0.00556304
GI_41393567-S	ENSG00000051620	HEBP2	Heme-binding protein 2	-1.12806	0.000148541	0.00562019
GI_11056017-S	ENSG00000139637	C12orf10	UPF0160 protein MYG1	1.04868	0.000148767	0.00562019
GI_42660799-S	NA	NA	NA	-1.02516	0.00014878	0.00562019
GI_37574627-A	ENSG00000111801	BTN3A3	Butyrophilin subfamily 3 member A3 precursor	1.09668	0.000149387	0.00562986
GI_4758173-S	ENSG00000104936	DMPK	Myotonin-protein kinase	1.05877	0.000149788	0.00562986
GI_45439300-A	ENSG00000179456	ZNF238	Zinc finger protein 238	-1.06954	0.000149891	0.00562986
GI_24475891-S	ENSG00000108055	SMC3	Structural maintenance of chromosomes protein 3	-1.04245	0.00014996	0.00562986
GI_33519467-S	ENSG00000136521	NDUFB5	NADH dehydrogenase	-1.1208	0.000150719	0.00564249
GI_7662509-S	ENSG00000104660	LEPROTL1	Leptin receptor overlapping transcript-like 1	-1.20081	0.00015076	0.00564249
GI_29171722-I	ENSG00000181631	P2RY13	P2Y purinoceptor 13	-1.14872	0.000151809	0.0056684
GI_8922725-S	ENSG00000104299	INTS9	Integrator complex subunit 9	1.05061	0.000151917	0.0056684
GI_31982879-S	ENSG00000189403	HMGB1	High mobility group protein B1	-1.12782	0.000153104	0.00570001
GI_4758007-S	ENSG00000013441	CLK1	Dual specificity protein kinase CLK1	-1.3186	0.000153232	0.00570001
GI_7330334-S	ENSG00000169504	CLIC4	Chloride intracellular channel protein 4	-1.06218	0.000154301	0.00573101
GI_11072092-I	ENSG00000178252	WDR6	WD repeat protein 6	1.13498	0.000154626	0.00573433
GI_7019554-S	ENSG00000135048	TMEM2	Transmembrane protein 2	-1.0333	0.000155479	0.0057572
GI_31317308-S	ENSG00000186111	PIP5K1C	Phosphatidylinositol-4-phosphate 5-kinase type-1 gamma	1.10959	0.000156712	0.00579405
GI_4505698-S	ENSG00000110435	PDHX	Pyruvate dehydrogenase protein X component, mitochondrial precursor	-1.04068	0.000157566	0.00581682
GI_4755141-S	ENSG00000165458	INPPL1	inositol polyphosphate phosphatase-like 1	1.11592	0.000157957	0.00581923
GI_23957707-S	ENSG00000176454	AGPAT7	1-acyl-sn-glycerol-3-phosphate acyltransferase eta	1.04612	0.000158144	0.00581923
GI_21389514-S	ENSG00000145860	RNF145	ring finger protein 145	-1.07337	0.000158348	0.00581923
GI_14042973-S	ENSG00000104490	NCALD	Neurocalcin-delta	1.044	0.000159039	0.00583582
GI_27894289-A	ENSG00000151665	PIGF	Phosphatidylinositol-glycan biosynthesis class F protein	-1.03363	0.000160437	0.00587444
GI_17149847-S	ENSG00000096060	FKBP5	FK506-binding protein 5	-1.17025	0.000160806	0.00587444
GI_4503562-S	ENSG00000142227	EMP3	Epithelial membrane protein 3	1.20324	0.000160879	0.00587444
GI_4503744-S	ENSG00000196924	FLNA	Filamin-A	1.2811	0.000161056	0.00587444
GI_21314646-S	ENSG00000086598	TMED2	Transmembrane emp24 domain-containing protein 2 precursor	-1.10985	0.000161973	0.00589905
GI_42662372-S	ENSG00000141956	PRDM15	PR domain zinc finger protein 15	1.05239	0.000163383	0.00594153
GI_34222107-S	ENSG00000163482	STK36	Serine/threonine-protein kinase 36	1.04745	0.000164306	0.00596618
GI_4759079-S	ENSG00000073578	SDHA	Succinate dehydrogenase	1.08661	0.000164655	0.00596998
GI_7662646-S	ENSG00000156471	PTDSS1	Phosphatidylserine synthase 1	1.06177	0.000165594	0.00599184
GI_30089939-S	ENSG00000090615	GOLGA3	Golgin subfamily A member 3	1.0693	0.000166056	0.00599184
GI_23238232-S	ENSG00000182952	HMGN4	High-mobility group nucleosome-binding domain-containing protein 4	-1.18256	0.000166179	0.00599184
GI_42656673-S	ENSG00000157014	TATDN2	TatD DNase domain-containing deoxyribonuclease 2	1.09863	0.000166242	0.00599184
GI_20127557-S	ENSG00000086065	CHMP5	Charged multivesicular body protein 5	-1.2015	0.000168407	0.006055
GI_20149575-S	ENSG00000116044	NFE2L2	Nuclear factor erythroid 2-related factor 2	-1.1249	0.000168491	0.006055
GI_4507474-S	ENSG00000092295	TGM1	Protein-glutamine gamma-glutamyltransferase K	1.02317	0.000169961	0.00609883
GI_14790114-A	ENSG00000164305	CASP3	Caspase-3 precursor	-1.14947	0.000170216	0.006099
GI_22095383-S	ENSG00000162775	RBM15	Putative RNA-binding protein 15	-1.09208	0.000171129	0.00612071
GI_16554608-I	ENSG00000181991	MRPS11	28S ribosomal protein S11, mitochondrial precursor	1.03798	0.000171477	0.00612071
GI_11037062-S	ENSG00000197329	PELI1	Protein pellino homolog 1	-1.22581	0.000171576	0.00612071
GI_15208644-S	ENSG00000112578	BYSL	Bystin	1.0266	0.000172128	0.00613145
GI_41406065-A	ENSG00000105968	H2AFV	Histone H2AV	-1.29803	0.000173976	0.00618822
GI_6912389-S	NA	NA	NA	1.18202	0.000174263	0.00618939
GI_22027539-S	ENSG00000063438	PDCD6	Programmed cell death protein 6	-1.11946	0.000175301	0.0062172
GI_17865815-A	ENSG00000112303	VNN2	Vascular non-inflammatory molecule 2 precursor	-1.42387	0.000176002	0.00622761
GI_30017464-S	ENSG00000186879	CS049_HUMAN	Putative uncharacterized protein C19orf49	1.04363	0.000176289	0.00622761
GI_23308566-S	ENSG00000162174	ASRGL1	asparaginase-like 1 protein	1.05245	0.000176523	0.00622761
GI_14602425-S	ENSG00000008952	TLOC1	Translocation protein SEC62	-1.12562	0.000176617	0.00622761
GI_21361708-S	ENSG00000141425	NP_060640.2	Cyclin-dependent kinase inhibitor-related protein	-1.07522	0.000177245	0.0062407
GI_4504098-S	ENSG00000186810	CXCR3	C-X-C chemokine receptor type 3	1.07901	0.000177753	0.00624959
GI_8922562-S	ENSG00000104129	DNAJC17	DnaJ homolog subfamily C member 17	1.02952	0.000179389	0.006298
GI_24496766-S	ENSG00000185359	HGS	Hepatocyte growth factor-regulated tyrosine kinase substrate	1.12498	0.000181167	0.00635127
GI_13376012-S	ENSG00000134152	C15orf29	Uncharacterized protein C15orf29	-1.07146	0.000181543	0.0063553
GI_21361098-S	ENSG00000163320	CGGBP1	CGG triplet repeat-binding protein 1	-1.11521	0.000182122	0.00636057
GI_17999536-S	ENSG00000174231	PRPF8	Pre-mRNA-processing-splicing factor 8	1.11381	0.000182582	0.00636057
GI_24497520-S	ENSG00000065559	MAP2K4	Dual specificity mitogen-activated protein kinase kinase 4	-1.09029	0.000182713	0.00636057
GI_4758589-S	ENSG00000134256	IGSF2	Immunoglobulin superfamily member 2 precursor	1.03489	0.000182738	0.00636057
GI_4505120-S	ENSG00000129071	MBD4	Methyl-CpG-binding domain protein 4	-1.14928	0.000183099	0.00636407
GI_21699081-S	ENSG00000188171	ZNF626	Zinc finger protein 626	-1.02838	0.000185121	0.00642517
GI_20143909-I	NA	NA	NA	-1.06847	0.000185674	0.00643521
GI_41352062-S	ENSG00000067057	PFKP	6-phosphofructokinase type C	1.10169	0.000185981	0.00643668
GI_4809275-A	ENSG00000197043	ANXA6	Annexin A6	1.10829	0.000186487	0.00644503
GI_19923718-S	ENSG00000165389	C14orf147	Uncharacterized protein C14orf147	-1.03073	0.000187303	0.00646409
GI_32130513-A	ENSG00000101079	HNRPA3P2	Protein NDRG3	1.06773	0.000188393	0.00649249
GI_17738286-S	ENSG00000167475	SCAMP4	secretory carrier membrane protein 4	1.08984	0.000189277	0.00650058
GI_38569451-S	ENSG00000175073	VCPIP1	Deubiquitinating protein VCIP135	-1.04371	0.00018929	0.00650058
GI_23097271-S	ENSG00000148832	PAOX	Peroxisomal N1-acetyl-spermine/spermidine oxidase	1.03347	0.000189442	0.00650058
GI_37550358-S	ENSG00000157107	FCHO2	FCH domain only protein 2	-1.06405	0.000189894	0.00650058
GI_31077210-A	ENSG00000100644	HIF1A	Hypoxia-inducible factor 1 alpha	-1.06795	0.000190305	0.00650058
GI_33469925-A	ENSG00000125885	MCM8	DNA replication licensing factor MCM8	1.15128	0.00019038	0.00650058
GI_34787414-S	ENSG00000133858	CCDC131	Coiled-coil domain-containing protein 131	-1.14692	0.000190495	0.00650058
GI_21614500-A	ENSG00000143753	DEGS1	degenerative spermatocyte homolog 1, lipid desaturase	-1.20435	0.00019082	0.00650257
GI_24416001-S	ENSG00000127481	UBR4	Zinc finger UBR1-type protein 1	1.14767	0.000191236	0.00650765
GI_23943808-S	ENSG00000117862	TXNDC12	Thioredoxin domain-containing protein 12 precursor	-1.17162	0.000194877	0.00662227
GI_29029551-A	ENSG00000093072	CECR1	Cat eye syndrome critical region protein 1 precursor	1.26163	0.000195208	0.00662428
GI_30581166-S	ENSG00000100983	GSS	Glutathione synthetase	1.0739	0.000196644	0.00666374
GI_33086946-S	ENSG00000128891	CCDC32	coiled-coil domain containing 32 isoform a	-1.10677	0.000197505	0.00668363
GI_7706368-S	ENSG00000060762	BRP44L	Brain protein 44-like protein	-1.15039	0.000197803	0.00668443
GI_4506004-S	ENSG00000213639	PPP1CB	Serine/threonine-protein phosphatase PP1-beta catalytic subunit	-1.1194	0.000198105	0.00668535
GI_40254847-S	ENSG00000109919	MTCH2	Mitochondrial carrier homolog 2	1.06985	0.000198541	0.0066908
GI_24475725-S	ENSG00000135211	TMEM60	Transmembrane protein 60	-1.08823	0.000199876	0.00672647
GI_37059749-S	ENSG00000113391	C5orf21	Uncharacterized protein C5orf21	-1.07541	0.000200728	0.00674583
GI_7662339-S	ENSG00000133422	MORC2	MORC family CW-type zinc finger protein 2	1.09877	0.000201713	0.00675971
GI_24497434-S	ENSG00000087191	PSMC5	26S protease regulatory subunit 8	1.13551	0.000202308	0.00675971
GI_41872630-S	ENSG00000169710	FASN	Fatty acid synthase	1.0781	0.000202424	0.00675971
GI_33356156-S	ENSG00000100298	APOBEC3H	DNA dC->dU-editing enzyme APOBEC-3H	1.03009	0.000202912	0.00675971
GI_31341089-S	ENSG00000165650	PDZD8	PDZ domain-containing protein 8	-1.04027	0.000203233	0.00675971
GI_14916472-S	ENSG00000006747	SCIN	Adseverin	1.18146	0.000203309	0.00675971
GI_42656730-S	NA	NA	NA	-1.02217	0.000203352	0.00675971
GI_21536433-S	ENSG00000011275	RNF216	E3 ubiquitin-protein ligase TRIAD3	1.08489	0.000203389	0.00675971
GI_20070348-S	ENSG00000062716	TMEM49	Transmembrane protein 49	-1.14889	0.00020372	0.00675971
GI_33695094-S	ENSG00000084733	RAB10	Ras-related protein Rab-10	-1.20429	0.000203915	0.00675971
GI_39995072-S	ENSG00000105401	CDC37	Hsp90 co-chaperone Cdc37	1.11671	0.000205073	0.00678547
GI_22748754-S	ENSG00000167716	WDR81	WD repeat protein 81	1.08405	0.000205249	0.00678547
GI_18034691-I	ENSG00000070214	SLC44A1	Choline transporter-like protein 1	-1.12232	0.000206095	0.00680421
GI_19923484-S	ENSG00000108848	CROP_HUMAN	Cisplatin resistance-associated overexpressed protein	1.06618	0.000207845	0.00685269
GI_42662616-S	NA	NA	NA	-1.27575	0.00020816	0.00685381
GI_19923982-S	ENSG00000157379	DHRS1	Dehydrogenase/reductase SDR family member 1	1.10472	0.000208487	0.00685531
GI_13514812-I	ENSG00000215301	DDX3X	ATP-dependent RNA helicase DDX3X	-1.33065	0.000208846	0.00685787
GI_28872718-S	ENSG00000159388	BTG2	Protein BTG2	-1.18717	0.000209519	0.00687071
GI_29789089-S	ENSG00000179051	RCC2	Protein RCC2	1.08642	0.000210185	0.00688328
GI_34577109-I	ENSG00000149925	ALDOA	Fructose-bisphosphate aldolase A	-1.08558	0.000211559	0.00691088
GI_5453891-S	ENSG00000121879	PIK3CA	Phosphatidylinositol-4,5-bisphosphate 3-kinase catalytic subunit alpha isoform	-1.04946	0.000211595	0.00691088
GI_31317237-S	ENSG00000181274	FRAT2	GSK-3-binding protein FRAT2	-1.21436	0.000213192	0.00695362
GI_21264342-S	ENSG00000160633	SAFB	Scaffold attachment factor B	1.03603	0.000213475	0.00695362
GI_21361096-S	ENSG00000059769	GNG10	Guanine nucleotide-binding protein G	-1.22909	0.000214473	0.00697147
GI_20357587-A	ENSG00000147133	TAF1	Transcription initiation factor TFIID subunit 1	1.03073	0.000214595	0.00697147
GI_11863158-S	ENSG00000163785	RYK	Tyrosine-protein kinase RYK precursor	-1.13169	0.000215248	0.00697445
GI_37546816-S	NA	NA	NA	1.06584	0.000215259	0.00697445
GI_28872791-A	ENSG00000108465	CDK5RAP3	CDK5 regulatory subunit-associated protein 3	1.1311	0.000216703	0.00700576
GI_41350194-S	ENSG00000023287	RB1CC1	RB1-inducible coiled-coil protein 1	-1.06389	0.000216895	0.00700576
GI_34222259-S	ENSG00000102030	ARD1A	N-terminal acetyltransferase complex ARD1 subunit homolog A	1.09888	0.00021728	0.00700576
GI_39777611-A	ENSG00000184402	SS18L1	SS18-like protein 1	-1.04943	0.000217376	0.00700576
GI_9257235-S	ENSG00000115828	QPCT	Glutaminyl-peptide cyclotransferase precursor	-1.27368	0.000217852	0.00700739
GI_22749370-S	ENSG00000182552	RWDD4A	RWD domain-containing protein 4A	-1.04314	0.000218001	0.00700739
GI_38176162-S	ENSG00000113269	RNF130	Goliath homolog precursor	-1.15941	0.000219268	0.00703881
GI_27477058-S	ENSG00000075420	FNDC3B	Fibronectin type III domain-containing protein 3B	-1.1236	0.0002201	0.00705624
GI_4505288-S	ENSG00000167508	MVD	Diphosphomevalonate decarboxylase	1.0311	0.00022131	0.00708569
GI_4557640-S	ENSG00000196591	HDAC2	Histone deacetylase 2	-1.10529	0.000222026	0.00709929
GI_11024703-S	ENSG00000122435	CCDC76	Coiled-coil domain-containing protein 76	-1.08341	0.000222937	0.00711908
GI_34147491-S	ENSG00000166900	STX3	Syntaxin-3	-1.19641	0.000223768	0.00713625
GI_13129067-S	ENSG00000184967	NOC4L	Nucleolar complex protein 4 homolog	1.04907	0.00022438	0.00714643
GI_4507216-S	ENSG00000180581	SRP9	Signal recognition particle 9 kDa protein	-1.30811	0.00022496	0.00715556
GI_37556073-S	ENSG00000088854	C20orf194	Uncharacterized protein C20orf194	1.04589	0.00022588	0.00717544
GI_31543163-S	ENSG00000131652	THOC6	THO complex subunit 6 homolog	1.04846	0.000226915	0.00719895
GI_4503528-S	ENSG00000161960	SNORA67	Eukaryotic initiation factor 4A-I	1.12647	0.000229879	0.00726263
GI_8922935-S	ENSG00000161204	ABCF3	ATP-binding cassette sub-family F member 3	1.0322	0.000230153	0.00726263
GI_13376061-S	ENSG00000086848	ALG9	Alpha-1,2-mannosyltransferase ALG9	1.04127	0.000230338	0.00726263
GI_5453993-S	ENSG00000164754	RAD21	Double-strand-break repair protein rad21 homolog	-1.18937	0.000230557	0.00726263
GI_38016132-S	ENSG00000197978	Q8IVV3_HUMAN		1.16278	0.000230661	0.00726263
GI_29826290-A	ENSG00000166734	CASC4	Protein CASC4	-1.12459	0.000230711	0.00726263
GI_37059730-S	ENSG00000181830	SLC35C1	GDP-fucose transporter 1	1.03507	0.000231601	0.00728125
GI_36030993-S	ENSG00000145780	FEM1C	feminization 1 homolog a	-1.13219	0.000232222	0.00729134
GI_20336259-I	ENSG00000116731	PRDM2	PR domain zinc finger protein 2	-1.07947	0.000233495	0.00732188
GI_5031782-S	ENSG00000159128	IFNGR2	Interferon-gamma receptor beta chain precursor	-1.22032	0.000234309	0.00733796
GI_34147722-S	ENSG00000167702	KIFC2	Kinesin-like protein KIFC2	1.09015	0.000234987	0.00734976
GI_4506342-S	ENSG00000164751	PXMP3	Peroxisome assembly factor 1	-1.13764	0.000236887	0.00739969
GI_42656472-S	ENSG00000204443			1.0673	0.000237541	0.00741062
GI_5901997-S	ENSG00000164167	LSM6	U6 snRNA-associated Sm-like protein LSm6	-1.0766	0.000238191	0.00742139
GI_22325365-A	ENSG00000137073	UBAP2	Ubiquitin-associated protein 2	1.04056	0.000239413	0.00744994
GI_38201662-A	ENSG00000153487	ING1	Inhibitor of growth protein 1	-1.05832	0.000240656	0.00747907
GI_22062022-S	ENSG00000166471	TMEM41B	Transmembrane protein 41B	-1.14604	0.000242281	0.00751044
GI_13375951-S	ENSG00000104946	TBC1D17	TBC1 domain family member 17	1.03393	0.000242282	0.00751044
GI_19745179-S	ENSG00000135932	CAB39	Calcium-binding protein 39	-1.30739	0.000243132	0.00752721
GI_34335233-I	ENSG00000198791	CNOT7	CCR4-NOT transcription complex subunit 7	-1.1104	0.000244925	0.00757309
GI_38261961-S	ENSG00000171681	ATF7IP	Activating transcription factor 7-interacting protein 1	1.09643	0.000245604	0.00758445
GI_31543296-S	ENSG00000035681	NSMAF	Protein FAN	-1.08421	0.000246202	0.00758826
GI_26787974-S	ENSG00000204388	HSPA1B	Heat shock 70 kDa protein 1	1.13879	0.00024635	0.00758826
GI_7657332-S	ENSG00000166523	CLEC4E	C-type lectin domain family 4 member E	-1.03866	0.000247057	0.00760044
GI_19528654-A	ENSG00000185104	FAF1	FAS-associated factor 1	1.02972	0.000247538	0.00760563
GI_4505564-S	ENSG00000122884	P4HA1	Prolyl 4-hydroxylase subunit alpha-1 precursor	-1.06282	0.000248474	0.00761971
GI_13899304-S	ENSG00000102181	CD99L2	CD99 antigen-like 2 isoform E4	1.0711	0.000248622	0.00761971
GI_13236578-S	ENSG00000143554	SLC27A3	Long-chain fatty acid transport protein 3	1.12799	0.000249079	0.00762413
GI_4506516-S	ENSG00000116741	RGS2	Regulator of G-protein signaling 2	-1.331	0.000249677	0.00763016
GI_24475647-S	ENSG00000134444	KIAA1468		-1.07378	0.00024995	0.00763016
GI_5174476-S	ENSG00000123416	TUBA1B	Tubulin alpha-1B chain	1.10802	0.000250215	0.00763016
GI_31377787-S	ENSG00000064225	ST3GAL6	Type 2 lactosamine alpha-2,3-sialyltransferase	-1.04196	0.00025157	0.00766189
GI_18375674-A	ENSG00000151461	UPF2	Regulator of nonsense transcripts 2	-1.1406	0.000252182	0.00767094
GI_40254892-S	ENSG00000106460	TMEM106B	Transmembrane protein 106B	-1.04418	0.000253672	0.00770664
GI_33149323-A	ENSG00000109332	UBE2D3	Ubiquitin-conjugating enzyme E2 D3	-1.30092	0.000254409	0.00771941
GI_13376321-S	NA	NA	NA	1.14609	0.000254777	0.00771967
GI_8923908-S	ENSG00000112851	ERBB2IP	Protein LAP2	-1.19104	0.000255052	0.00771967
GI_21735547-S	ENSG00000126001	CEP250	Centrosome-associated protein CEP250	1.03461	0.000256371	0.00774996
GI_20336204-A	ENSG00000215766	P46100-5	ATRX_HUMAN Isoform 5 of P46100 - Homo sapiens	-1.1027	0.000258126	0.00779337
GI_37537686-S	ENSG00000167685	ZNF444	Zinc finger protein 444	1.08443	0.000259563	0.00781038
GI_39725941-S	ENSG00000107815	PEO1	Twinkle protein, mitochondrial precursor	1.03091	0.000260025	0.00781038
GI_37620164-S	ENSG00000108021	C10orf18	Uncharacterized protein C10orf18	-1.05578	0.000260294	0.00781038
GI_29244580-S	ENSG00000186908	ZDHHC17	Palmitoyltransferase ZDHHC17	-1.09035	0.000260333	0.00781038
GI_31563332-A	ENSG00000170776	AKAP13	A-kinase anchor protein 13	1.09888	0.000260595	0.00781038
GI_40254846-S	ENSG00000122042	UBL3	Ubiquitin-like protein 3 precursor	-1.13314	0.000261043	0.00781038
GI_4506016-S	ENSG00000113575	PPP2CA	Serine/threonine-protein phosphatase 2A catalytic subunit alpha isoform	-1.18713	0.000261153	0.00781038
GI_37542491-S	ENSG00000132478	UNK	Zinc finger CCCH domain-containing protein 5	1.07205	0.000261254	0.00781038
GI_27436944-I	ENSG00000160789	LMNA	Lamin-A/C	1.05074	0.00026284	0.00784816
GI_8923578-S	ENSG00000149357	C11orf59	UPF0404 protein C11orf59	-1.11974	0.000263749	0.00786566
GI_4504794-S	ENSG00000096433	ITPR3	Inositol 1,4,5-trisphosphate receptor type 3	1.11965	0.000265969	0.00792216
GI_37537719-S	ENSG00000131873	CHSY1	Chondroitin sulfate synthase 1	-1.19183	0.000266706	0.00793443
GI_26051226-A	ENSG00000205771	CATSPER2P1	cation channel, sperm associated 2 pseudogene 1	1.05428	0.000267415	0.0079458
GI_8923039-S	ENSG00000168564	CDKN2AIP	CDKN2A interacting protein	-1.06432	0.000268114	0.00794949
GI_42662586-S	NA	NA	NA	1.02146	0.000268191	0.00794949
GI_9966826-S	ENSG00000081154	PCNP	PEST proteolytic signal-containing nuclear protein	-1.16201	0.000270374	0.00799654
GI_13699812-A	ENSG00000147548	WHSC1L1	Histone-lysine N-methyltransferase NSD3	1.04135	0.000270435	0.00799654
GI_21359932-S	ENSG00000079257	LXN	Latexin	-1.04491	0.000271513	0.00801869
GI_34222132-S	ENSG00000139921	TXNDC1	Thioredoxin domain-containing protein 1 precursor	-1.17156	0.000273358	0.00804963
GI_8922201-I	ENSG00000110583	NAT11	N-acetyltransferase 11	1.15548	0.000273434	0.00804963
GI_7662231-S	ENSG00000058673	ZC3H11A	Zinc finger CCCH domain-containing protein 11A	-1.23986	0.000273552	0.00804963
GI_41349435-S	ENSG00000110330	BIRC2	Baculoviral IAP repeat-containing protein 2	-1.1091	0.000274293	0.00806036
GI_8922841-S	ENSG00000036054	TBC1D23	TBC1 domain family member 23	-1.03215	0.000274852	0.00806036
GI_17572809-S	ENSG00000183684	THOC4	THO complex subunit 4	1.06933	0.00027519	0.00806036
GI_10864022-S	ENSG00000129586	ZBED5	Zinc finger BED domain-containing protein 5	-1.17262	0.000275425	0.00806036
GI_44680131-S	ENSG00000176597	B3GNT5	UDP-GlcNAc:betaGal beta-1,3-N-acetylglucosaminyltransferase 5	-1.03997	0.000275571	0.00806036
GI_32129211-S	ENSG00000140987	ZNF434	Zinc finger protein 434	-1.05558	0.000276588	0.00807317
GI_34147585-S	ENSG00000089053	ANAPC5	Anaphase-promoting complex subunit 5	1.0944	0.000276788	0.00807317
GI_12545388-S	ENSG00000153936	HS2ST1	Heparan sulfate 2-O-sulfotransferase 1	-1.05934	0.000277003	0.00807317
GI_38788352-S	ENSG00000134248	HBXIP	Hepatitis B virus X-interacting protein	-1.1579	0.000277651	0.00808241
GI_16418033-S	ENSG00000139597	NP_001073159.1	Novel protein	-1.11972	0.000278335	0.00809264
GI_34147467-S	ENSG00000147144	CCDC120	Coiled-coil domain-containing protein 120	1.04108	0.000278729	0.00809444
GI_32307157-S	ENSG00000133612	CENTG3	Centaurin-gamma 3	1.03121	0.00028043	0.00812967
GI_4557248-S	ENSG00000196839	ADA	Adenosine deaminase	1.1308	0.00028061	0.00812967
GI_36287116-S	ENSG00000174106	LEMD3	Inner nuclear membrane protein Man1	-1.06052	0.000281368	0.00814094
GI_4503764-S	ENSG00000102081	FMR1	Fragile X mental retardation 1 protein	-1.09254	0.000281667	0.00814094
GI_28316809-S	ENSG00000159884	CCDC107	Coiled-coil domain-containing protein 107 precursor	1.05848	0.00028226	0.00814841
GI_21361903-S	ENSG00000012660	ELOVL5	Elongation of very long chain fatty acids protein 5	-1.2142	0.000282784	0.0081536
GI_37542195-S	ENSG00000162065	TBC1D24	TBC1 domain family member 24	1.03898	0.000283109	0.0081536
GI_34303952-S	ENSG00000197062	ZNF187	zinc finger protein 187	-1.04666	0.000284301	0.00817828
GI_9910277-S	ENSG00000113583	C5orf15	Keratinocytes-associated transmembrane protein 2 precursor	-1.1461	0.000284966	0.00818773
GI_24308321-S	ENSG00000147905	ZCCHC7	Zinc finger CCHC domain-containing protein 7	-1.09209	0.000285631	0.00819294
GI_8923770-S	ENSG00000074356	C17orf85	ELG protein	-1.04746	0.00028582	0.00819294
GI_36030945-S	ENSG00000174606	ANGEL2	Protein angel homolog 2	-1.13009	0.000287526	0.00823217
GI_31657110-S	ENSG00000198862	ZNF294	Zinc finger protein 294	-1.12302	0.000289386	0.0082757
GI_12232388-S	ENSG00000165792	METT11D1	methyltransferase 11 domain containing 1 isoform 1	1.06527	0.000289802	0.00827789
GI_22749326-S	ENSG00000182247	UBE2E2	Ubiquitin-conjugating enzyme E2 E2	-1.04374	0.00029017	0.00827869
GI_32699065-S	ENSG00000163885	CCDC37	Coiled-coil domain-containing protein 37	1.02286	0.000292317	0.00832973
GI_38146093-S	ENSG00000175221	MED16	Thyroid hormone receptor-associated protein complex 95 kDa component	1.16499	0.000292643	0.00832973
GI_42544120-S	ENSG00000129003	VPS13C	Vacuolar protein sorting-associated protein 13C	-1.08737	0.000293726	0.00835081
GI_8923519-S	ENSG00000144659	SLC25A38	Solute carrier family 25 member 38	1.07237	0.000294096	0.00835158
GI_4506924-S	ENSG00000131171	SH3BGRL	SH3 domain-binding glutamic acid-rich-like protein	-1.17853	0.000296191	0.00840128
GI_22095362-S	ENSG00000126773	C14orf135	Uncharacterized protein C14orf135 precursor	-1.05386	0.000297803	0.00843718
GI_40254843-S	ENSG00000129465	RIPK3	Receptor-interacting serine/threonine-protein kinase 3	1.03666	0.000301597	0.00852719
GI_18201904-S	ENSG00000105220	GPI	Glucose-6-phosphate isomerase	1.22606	0.000301921	0.00852719
GI_22748864-S	ENSG00000152359	C5orf37	Uncharacterized protein C5orf37	-1.04798	0.000302262	0.00852719
GI_18592730-S	ENSG00000099389	C20orf191	Putative uncharacterized protein C20orf191	1.04907	0.000302481	0.00852719
GI_38016956-S	ENSG00000139725	RHOF	Rho-related GTP-binding protein RhoF precursor	1.03845	0.000303231	0.00852719
GI_6715588-S	ENSG00000066777	ARFGEF1	Brefeldin A-inhibited guanine nucleotide-exchange protein 1	-1.09185	0.000303564	0.00852719
GI_22265328-S	ENSG00000169372	CRADD	Death domain-containing protein CRADD	-1.03204	0.000304198	0.00852719
GI_20336265-A	ENSG00000125447	GGA3	ADP-ribosylation factor-binding protein GGA3	1.08073	0.00030433	0.00852719
GI_14249657-S	ENSG00000186594	NP_116284.2		-1.05185	0.000304572	0.00852719
GI_14211539-S	ENSG00000155363	MOV10	Putative helicase MOV-10	1.07538	0.000304637	0.00852719
GI_31543538-S	ENSG00000144566	RAB5A	Ras-related protein Rab-5A	-1.12099	0.00030483	0.00852719
GI_38679979-A	ENSG00000132142	ACACA	Acetyl-CoA carboxylase 1	1.02937	0.000306052	0.00855157
GI_21314613-S	ENSG00000010610	CD4	T-cell surface glycoprotein CD4 precursor	1.12073	0.000307067	0.00855951
GI_22749542-S	NA	NA	NA	-1.03928	0.0003077	0.00855951
GI_28872724-S	ENSG00000108671	PSMD11	26S proteasome non-ATPase regulatory subunit 11	1.14292	0.00030782	0.00855951
GI_20357534-S	ENSG00000136888	ATP6V1G1	Vacuolar ATP synthase subunit G 1	-1.29175	0.000308022	0.00855951
GI_17981693-A	ENSG00000147883	CDKN2B	Cyclin-dependent kinase 4 inhibitor B	-1.02222	0.000308396	0.00855951
GI_20544152-A	ENSG00000122565	CBX3	Chromobox protein homolog 3	-1.15765	0.000308738	0.00855951
GI_15967155-A	ENSG00000171222	SCAND1	SCAN domain-containing protein 1	1.09274	0.000309179	0.00855951
GI_10835092-S	ENSG00000181705	NM_006607.2	pituitary tumor-transforming 2	1.03081	0.000310151	0.00855951
GI_7662347-S	ENSG00000175727	MLXIP	MLX interacting protein	1.13056	0.000310262	0.00855951
GI_34147426-S	ENSG00000166847	DCTN5	Dynactin subunit 5	1.09807	0.000310264	0.00855951
GI_15193293-S	ENSG00000179010	MRFAP1	Mof4 family associated protein 1	-1.14648	0.000310575	0.00855951
GI_21359821-S	ENSG00000113360	RNASEN	Ribonuclease 3	1.05781	0.000310605	0.00855951
GI_10092658-S	ENSG00000105771	C19orf61	Uncharacterized protein C19orf61	1.027	0.000311181	0.00855951
GI_28416952-S	ENSG00000154930	ACSS1	Acetyl-coenzyme A synthetase 2-like, mitochondrial precursor	1.11196	0.000311505	0.00855951
GI_32454743-S	ENSG00000196792	STRN3	Striatin-3	-1.0512	0.000311612	0.00855951
GI_34328905-S	ENSG00000157349	DDX19B	ATP-dependent RNA helicase DDX19B	1.06522	0.000311958	0.00855951
GI_36287129-S	ENSG00000177463	NR2C2	Orphan nuclear receptor TR4	-1.05979	0.000312365	0.00856104
GI_25914753-A	ENSG00000125863	MKKS	McKusick-Kaufman/Bardet-Biedl syndromes putative chaperonin	-1.08606	0.000314028	0.00859696
GI_7705776-S	ENSG00000116353	MECR	Trans-2-enoyl-CoA reductase, mitochondrial precursor	1.02831	0.000314894	0.00861098
GI_4758339-S	ENSG00000179115	FARSA	Phenylalanyl-tRNA synthetase alpha chain	1.07492	0.000317796	0.00868062
GI_19923443-S	ENSG00000111711	GOLT1B	Vesicle transport protein GOT1B	-1.0476	0.000319107	0.00870666
GI_21314689-S	ENSG00000151092	NGLY1	Peptide-N	-1.11856	0.000322231	0.00878207
GI_41349448-A	ENSG00000115540	MOBKL3	Preimplantation protein 3	-1.06667	0.00032619	0.00887956
GI_31742531-S	ENSG00000131504	DIAPH1	Protein diaphanous homolog 1	1.20729	0.000326538	0.00887956
GI_7662259-S	ENSG00000176595	KBTBD11	Kelch repeat and BTB domain-containing protein 11	-1.05312	0.000327287	0.00889003
GI_37549396-S	ENSG00000152234	ATP5A1	ATP synthase subunit alpha, mitochondrial precursor	1.09572	0.000327837	0.00889505
GI_7705908-S	ENSG00000103174	NAGPA	N-acetylglucosamine-1-phosphodiester alpha-N-acetylglucosaminidase precursor	1.03611	0.000328251	0.00889638
GI_40353201-S	ENSG00000068308	OTUD5	OTU domain-containing protein 5	1.08657	0.000330079	0.0089359
GI_37595554-S	ENSG00000101695	RNF125	E3 ubiquitin-protein ligase RNF125	1.0382	0.000330472	0.0089359
GI_21361092-S	ENSG00000169902	TPST1	Protein-tyrosine sulfotransferase 1	-1.10647	0.00033081	0.0089359
GI_18375537-A	ENSG00000183479	TREX2	Three prime repair exonuclease 2	1.0791	0.000331204	0.00893663
GI_40806165-A	ENSG00000124208	TMEM189	Ubiquitin-conjugating enzyme E2 variant 1	1.13863	0.000332222	0.00894664
GI_11863160-A	ENSG00000116001	TIA1	Nucleolysin TIA-1 isoform p40	-1.10266	0.000332331	0.00894664
GI_4557642-S	ENSG00000113161	HMGCR	3-hydroxy-3-methylglutaryl-coenzyme A reductase	-1.07309	0.000332676	0.00894664
GI_37559950-S	ENSG00000131374	TBC1D5	TBC1 domain family member 5	1.19291	0.000333319	0.00895404
GI_9845517-S	ENSG00000197956	S100A6	Protein S100-A6	-1.24942	0.00033607	0.00901801
GI_7661601-S	ENSG00000143158	BRP44	Brain protein 44	-1.07953	0.000338536	0.00907369
GI_8922572-S	ENSG00000174718	C12orf35	Uncharacterized protein C12orf35	-1.26357	0.000339199	0.00907369
GI_30795192-A	ENSG00000186522	SEPT-10	Septin-10	-1.02713	0.000339263	0.00907369
GI_40316919-S	ENSG00000180233	ZNRF2	E3 ubiquitin-protein ligase ZNRF2	-1.05452	0.000341827	0.00913226
GI_14249161-S	NA	NA	NA	1.06842	0.000344193	0.00918538
GI_7705820-S	ENSG00000147533	GOLGA7	Golgin subfamily A member 7	-1.14886	0.000345884	0.00920467
GI_21361284-S	ENSG00000120158	RCL1	RNA 3'-terminal phosphate cyclase-like protein	-1.02788	0.000345976	0.00920467
GI_32490556-S	ENSG00000090060	PAPOLA	Poly	-1.23575	0.000346295	0.00920467
GI_13376426-S	ENSG00000178966	RMI1	Protein RMI1 homolog	-1.03565	0.000346427	0.00920467
GI_25777594-S	ENSG00000134852	CLOCK	Circadian locomoter output cycles protein kaput	1.02925	0.000348303	0.00923086
GI_23110963-S	ENSG00000172543	CTSW	Cathepsin W precursor	1.22011	0.000348304	0.00923086
GI_34222317-S	ENSG00000103540	CE110_HUMAN	Centrosomal protein of 110 kDa	-1.06175	0.000348549	0.00923086
GI_24308228-S	ENSG00000124507	PACSIN1	Protein kinase C and casein kinase substrate in neurons protein 1	1.04038	0.000349965	0.00925829
GI_7661689-S	ENSG00000105321	CCDC9	Coiled-coil domain-containing protein 9	1.11196	0.000350357	0.00925862
GI_23510430-A	ENSG00000026103	FAS	Tumor necrosis factor receptor superfamily member 6 precursor	-1.0247	0.000351965	0.00929105
GI_42656857-S	ENSG00000181626			-1.14109	0.000353953	0.00933341
GI_29336036-S	ENSG00000067840	PDZD4	PDZ domain-containing protein 4	1.08759	0.000358493	0.0094429
GI_20127641-S	ENSG00000165113	GKAP1	G kinase anchoring protein 1	-1.03314	0.000359695	0.00946434
GI_36031015-S	ENSG00000165813	C10orf118	Uncharacterized protein C10orf118	-1.03602	0.000360996	0.00948711
GI_27894333-I	ENSG00000115590	IL1R2	Interleukin-1 receptor type II precursor	-1.02438	0.00036134	0.00948711
GI_18375537-I	ENSG00000213397	UCHL5IP	UCHL5-interacting protein	1.0748	0.000361859	0.00949051
GI_18379365-S	ENSG00000084073	ZMPSTE24	CAAX prenyl protease 1 homolog	-1.15607	0.00036268	0.00949549
GI_40805859-S	ENSG00000101150	TPD52L2	Tumor protein D54	-1.11678	0.000362988	0.00949549
GI_42558263-S	ENSG00000167106	FAM102A	Protein FAM102A	1.09361	0.000363217	0.00949549
GI_9845520-S	ENSG00000163220	S100A9	Protein S100-A9	-1.31264	0.000365189	0.0095368
GI_5729809-S	ENSG00000147155	EBP	3-beta-hydroxysteroid-Delta	1.03648	0.000367017	0.0095646
GI_5730022-S	ENSG00000183207	RUVBL2	RuvB-like 2	1.05139	0.000367039	0.0095646
GI_40018632-S	ENSG00000067064	IDI1	Isopentenyl-diphosphate Delta-isomerase 1	-1.15179	0.000368533	0.00958885
GI_40254822-S	ENSG00000168918	Q6P5A4_HUMAN	INPP5D protein	1.1435	0.000368861	0.00958885
GI_33469915-S	ENSG00000160294	MCM3AP	80 kDa MCM3-associated protein	1.05653	0.000369407	0.00958885
GI_16507965-S	ENSG00000074800	ENO1	Alpha-enolase	1.21795	0.000369543	0.00958885
GI_24234749-I	ENSG00000129351	ILF3	Interleukin enhancer-binding factor 3	1.09278	0.000370356	0.00959121
GI_30581140-I	ENSG00000092010	PSME1	Proteasome activator complex subunit 1	1.03201	0.000370422	0.00959121
GI_4502472-S	ENSG00000133639	BTG1	Protein BTG1	-1.27253	0.000370869	0.0095926
GI_32698935-S	ENSG00000186174	BCL9L	B-cell CLL/lymphoma 9-like	1.03927	0.000371799	0.00960645
GI_13699810-I	ENSG00000147548	WHSC1L1	Histone-lysine N-methyltransferase NSD3	1.0455	0.000374238	0.00963887
GI_35038563-S	ENSG00000121210	KIAA0922	KIAA0922	1.06594	0.00037454	0.00963887
GI_34222332-S	ENSG00000106609	C7orf42	CDNA FLJ10099 fis, clone HEMBA1002462	-1.07319	0.000374596	0.00963887
GI_33589822-S	ENSG00000004799	PDK4	Pyruvate dehydrogenase	-1.0566	0.000374636	0.00963887
GI_40068467-S	ENSG00000148334	PTGES2	Prostaglandin E synthase 2	1.03258	0.000376762	0.00967438
GI_19718752-S	ENSG00000163930	BAP1	Ubiquitin carboxyl-terminal hydrolase BAP1	1.0508	0.00037681	0.00967438
GI_28372560-S	ENSG00000177042	TMEM80	Transmembrane protein 80	-1.05699	0.000377782	0.00968912
GI_33519472-S	ENSG00000131507	NDFIP1	NEDD4 family-interacting protein 1	-1.05051	0.000379034	0.009711
GI_8923103-S	ENSG00000088448	ANKRD10	Ankyrin repeat domain-containing protein 10	-1.07739	0.000379638	0.00971477
GI_42519910-S	ENSG00000124356	STAMBP	STAM-binding protein	-1.06894	0.000379979	0.00971477
GI_14141155-S	ENSG00000126945	HNRPH2	Heterogeneous nuclear ribonucleoprotein H'	-1.05279	0.00038376	0.00980116
GI_22538469-S	ENSG00000163508	EOMES	Eomesodermin homolog	1.21299	0.000384206	0.00980227
GI_38176155-S	ENSG00000152700	SAR1B	GTP-binding protein SAR1b	-1.03117	0.000384907	0.0098099
GI_7705400-S	ENSG00000174720	LARP7	La-related protein 7	-1.06573	0.000385957	0.00981661
GI_29570786-S	ENSG00000132792	CTNNBL1	Beta-catenin-like protein 1	1.09475	0.000386388	0.00981661
GI_5174662-S	ENSG00000163993	S100P	Protein S100-P	-1.58846	0.0003864	0.00981661
GI_21464140-I	ENSG00000023516	AKAP11	A-kinase anchor protein 11	-1.09206	0.0003868	0.00981661
GI_20070234-S	ENSG00000185862	EVI2B	EVI2B protein precursor	-1.21526	0.000387426	0.00981661
GI_7661691-S	ENSG00000166949	SMAD3	Mothers against decapentaplegic homolog 3	1.06713	0.000387588	0.00981661
GI_33383230-A	ENSG00000087087	ARS2_HUMAN	Arsenite-resistance protein 2	1.08793	0.000390039	0.00986834
GI_42655592-S	ENSG00000143466	IKBKE	Inhibitor of nuclear factor kappa-B kinase subunit epsilon	1.0666	0.00039044	0.00986834
GI_29337288-S	ENSG00000108798	ABI3	ABI gene family member 3	1.14123	0.000391976	0.00989689
GI_4502352-S	ENSG00000156273	BACH1	Transcription regulator protein BACH1	-1.16029	0.000392567	0.00990155
GI_22748882-S	ENSG00000167904	TMEM68	transmembrane protein 68	-1.03029	0.000393244	0.00990838
GI_12408655-S	ENSG00000014216	CAPN1	Calpain-1 catalytic subunit	1.19209	0.000394963	0.00991339
GI_32261292-S	ENSG00000115128	PM14_HUMAN	Pre-mRNA branch site protein p14	-1.13765	0.000394991	0.00991339
GI_4885424-A	ENSG00000174775	HRAS	GTPase HRas precursor	1.0306	0.000395	0.00991339
GI_38202253-S	ENSG00000106244	PDAP1	28 kDa heat- and acid-stable phosphoprotein	1.05359	0.000395071	0.00991339
GI_42658289-S	ENSG00000106571	GLI3	Zinc finger protein GLI3	1.02299	0.000395521	0.00991446
GI_8923935-S	ENSG00000053501	USE1	Vesicle transport protein USE1	1.06825	0.000395927	0.00991446
GI_42741681-S	ENSG00000132485	ZRANB2	Zinc finger Ran-binding domain-containing protein 2	-1.25918	0.000397692	0.00994326
GI_42476067-S	ENSG00000089063	C20orf30	UPF0414 transmembrane protein C20orf30	-1.21126	0.0003982	0.00994326
GI_42661159-S	ENSG00000213373	NM_207388	CDNA FLJ31222 fis, clone KIDNE2004294	-1.03196	0.000398302	0.00994326
GI_27735152-S	ENSG00000196715	VKORC1L1	Vitamin K epoxide reductase complex subunit 1-like protein 1	-1.0303	0.000400845	0.0099965
GI_30179901-S	ENSG00000124766	SOX4	Transcription factor SOX-4	-1.02469	0.000402751	0.0100338
GI_11496989-S	ENSG00000143799	PARP1	Poly ADP-ribose polymerase 1	1.11784	0.000404412	0.0100648
GI_21361775-S	ENSG00000053770	C14orf108	Uncharacterized protein C14orf108	-1.04955	0.000405263	0.0100656
GI_38146106-A	ENSG00000111011	RSRC2	arginine/serine-rich coiled-coil 2 isoform b	-1.12239	0.000405267	0.0100656
GI_7657260-S	ENSG00000109756	RAPGEF2	Rap guanine nucleotide exchange factor 2	-1.09421	0.000408278	0.0101237
GI_13435358-S	ENSG00000167986	DDB1	DNA damage-binding protein 1	1.0562	0.000408437	0.0101237
GI_5454171-S	ENSG00000073050	XRCC1	DNA-repair protein XRCC1	1.05577	0.000409224	0.0101248
GI_41281428-S	ENSG00000082153	BZW1	basic leucine zipper and W2 domains 1	-1.21183	0.000409497	0.0101248
GI_27477040-S	ENSG00000183020	AP2A2	AP-2 complex subunit alpha-2	1.07468	0.000409731	0.0101248
GI_7661527-S	ENSG00000148335	C9orf32	UPF0351 protein C9orf32	1.03704	0.000410625	0.0101367
GI_31542502-S	ENSG00000124795	DEK	Protein DEK	-1.21959	0.000411103	0.0101382
GI_9506930-S	ENSG00000136271	DDX56	Probable ATP-dependent RNA helicase DDX56	1.09529	0.000415267	0.0102305
GI_20336745-A	ENSG00000113648	H2AFY	Core histone macro-H2A1	-1.20023	0.000417032	0.0102636
GI_34098964-S	ENSG00000154589	LY96	Lymphocyte antigen 96 precursor	-1.29697	0.000418305	0.0102846
GI_24432005-S	ENSG00000129667	RHBDF2	rhomboid, veinlet-like 6 isoform 2	1.07563	0.000419087	0.0102934
GI_21536424-S	ENSG00000120688	WBP4	WW domain-binding protein 4	-1.04133	0.000420227	0.010311
GI_39930516-S	ENSG00000141858	SAMD1	Atherin	1.04374	0.000422107	0.0103431
GI_38488719-S	ENSG00000128191	DGCR8	Protein DGCR8	1.03152	0.000422384	0.0103431
GI_41872597-S	ENSG00000085719	CPNE3	Copine-3	-1.11917	0.00042293	0.0103461
GI_31083186-A	ENSG00000103522	IL21R	Interleukin-21 receptor precursor	1.05277	0.000424817	0.0103818
GI_14670384-S	ENSG00000108270	AATF	Protein AATF	1.10607	0.000427863	0.0104458
GI_30474867-I	ENSG00000090054	SPTLC1	Serine palmitoyltransferase 1	-1.12982	0.000428579	0.0104528
GI_7661625-S	ENSG00000142864	SERBP1	Plasminogen activator inhibitor 1 RNA-binding protein	1.14281	0.000430088	0.0104718
GI_33636749-S	ENSG00000175931	UBE2O	Ubiquitin-conjugating enzyme E2 O	1.15693	0.00043022	0.0104718
GI_34222212-S	ENSG00000141524	TMC6	Transmembrane channel-like protein 6	1.1224	0.000431233	0.010486
GI_22027654-S	ENSG00000182287	AP1S2	AP-1 complex subunit sigma-2	-1.3565	0.000432937	0.010517
GI_33667050-S	ENSG00000129625	REEP5	Receptor expression-enhancing protein 5	-1.24762	0.000434274	0.0105389
GI_34147562-S	ENSG00000168872	DDX19A	ATP-dependent RNA helicase DDX19A	1.02574	0.000435938	0.0105663
GI_31442407-S	ENSG00000163788	SNRK	SNF-related serine/threonine-protein kinase	-1.12013	0.00043627	0.0105663
GI_14249303-S	ENSG00000178397	NP_001032240.1	CDNA FLJ35837 fis, clone TESTI2006628	-1.05256	0.000439551	0.0106352
GI_40217811-A	ENSG00000136270	TBRG4	Protein TBRG4	1.05004	0.000442731	0.0106942
GI_38202227-S	ENSG00000005020	SKAP2	Src kinase-associated phosphoprotein 2	-1.22875	0.000442866	0.0106942
GI_25952070-I	ENSG00000215557	ABCC13	Putative ATP-binding cassette transporter C13	1.19975	0.000443423	0.010697
GI_29826292-S	ENSG00000114745	GORASP1	Golgi reassembly-stacking protein 1	1.03829	0.000444115	0.0107031
GI_38148698-S	ENSG00000180104	EXOC3	Exocyst complex component 3	1.099	0.000446028	0.0107283
GI_4557612-S	ENSG00000054983	GALC	Galactocerebrosidase precursor	-1.0868	0.00044604	0.0107283
GI_45505179-S	ENSG00000161395	PERLD1	CAB2 protein	1.08875	0.000449642	0.0108043
GI_19115957-A	ENSG00000147804	SLC39A4	Zinc transporter ZIP4 precursor	1.08032	0.000451325	0.010834
GI_38373667-S	ENSG00000182162	P2RY8	P2Y purinoceptor 8	1.13497	0.000452818	0.0108592
GI_37577182-A	ENSG00000137075	RNF38	RING finger protein 38	-1.0947	0.000453714	0.010864
GI_4506006-S	ENSG00000186298	PPP1CC	Serine/threonine-protein phosphatase PP1-gamma catalytic subunit	-1.23543	0.000454004	0.010864
GI_38327028-S	ENSG00000110344	UBE4A	Ubiquitin conjugation factor E4 A	-1.14062	0.000454711	0.010864
GI_4503446-S	ENSG00000104823	ECH1	Delta	1.12554	0.000454805	0.010864
GI_19923852-S	ENSG00000010072	C1orf124	DDDL1880	-1.0276	0.000456821	0.0108917
GI_22748814-S	ENSG00000143633	C1orf131	Uncharacterized protein C1orf131	-1.04811	0.000457125	0.0108917
GI_26667164-S	ENSG00000204316	MRPL38	39S ribosomal protein L38, mitochondrial precursor	1.06402	0.000457303	0.0108917
GI_37538629-S	ENSG00000214309	NP_981942.1		1.22809	0.000458228	0.010903
GI_6912447-S	ENSG00000123562	MORF4L2	Mortality factor 4-like protein 2	-1.07193	0.000460363	0.0109393
GI_29725606-I	ENSG00000140553	UNC45A	UNC45 homolog A	1.08485	0.000460651	0.0109393
GI_13491167-S	ENSG00000055917	PUM2	Pumilio homolog 2	-1.14968	0.000461184	0.0109413
GI_24475870-S	ENSG00000159618	GPR114	Probable G-protein coupled receptor 114 precursor	1.11412	0.000461755	0.0109442
GI_41327770-S	ENSG00000174243	DDX23	Probable ATP-dependent RNA helicase DDX23	1.07058	0.000469202	0.0111099
GI_19923783-S	ENSG00000113387	SUB1	Activated RNA polymerase II transcriptional coactivator p15	-1.08149	0.000469737	0.0111118
GI_33469950-A	NA	NA	NA	1.059	0.00047233	0.0111623
GI_41327692-S	ENSG00000101084	C20orf24	Uncharacterized protein C20orf24	-1.16827	0.000473578	0.011173
GI_45269138-A	ENSG00000171109	MFN1	Mitofusin-1	-1.07562	0.000474086	0.011173
GI_20336301-S	ENSG00000005100	DHX33	Putative ATP-dependent RNA helicase DHX33	1.03041	0.000474159	0.011173
GI_33598962-S	ENSG00000104643	MTMR9	Myotubularin-related protein 9	-1.04711	0.000476496	0.0112166
GI_17978476-S	ENSG00000160695	VPS11	Vacuolar protein sorting-associated protein 11 homolog	1.05117	0.000476932	0.0112166
GI_28466988-S	ENSG00000145246	ATP10D	Probable phospholipid-transporting ATPase VD	-1.05908	0.000478593	0.0112449
GI_16950659-S	ENSG00000134058	CDK7	Cell division protein kinase 7	-1.04757	0.000479195	0.0112482
GI_32880194-S	ENSG00000133030	MRIP_HUMAN	Myosin phosphatase Rho-interacting protein	1.05949	0.00048031	0.0112635
GI_31712021-S	ENSG00000179837	RBM15B	Putative RNA-binding protein 15B	1.03741	0.000481355	0.0112737
GI_20550092-S	NA	NA	NA	-1.02285	0.000481669	0.0112737
GI_24432008-S	ENSG00000151883	PARP8	Poly ADP-ribose polymerase 8	-1.16822	0.000483402	0.0113034
GI_29728071-S	ENSG00000109436	TBC1D9	TBC1 domain family member 9	-1.04578	0.000484924	0.0113281
GI_6912401-S	ENSG00000148308	GTF3C5	General transcription factor 3C polypeptide 5	1.07803	0.000486463	0.0113458
GI_20127429-S	ENSG00000119414	PPP6C	Serine/threonine-protein phosphatase 6	-1.09216	0.000486975	0.0113458
GI_29171722-A	ENSG00000181631	P2RY13	P2Y purinoceptor 13	-1.20739	0.000487078	0.0113458
GI_39545579-S	ENSG00000113851	CRBN	Protein cereblon	-1.15057	0.000487915	0.0113544
GI_27262646-I	ENSG00000168488	ATXN2L	Ataxin-2-like protein	1.03289	0.000489616	0.0113831
GI_4759133-S	ENSG00000050438	SLC4A8	solute carrier family 4, sodium bicarbonate cotransporter, member 8 isoform b	1.03313	0.000491783	0.0114226
GI_14249557-S	ENSG00000146842	NP_116231.2	CDNA FLJ14803 fis, clone NT2RP4001442	-1.05985	0.000492321	0.0114242
GI_11038644-I	ENSG00000042753	AP2S1	AP-2 complex subunit sigma-1	1.13786	0.000493153	0.0114326
GI_38502313-S	ENSG00000188511	C22orf34	Novel protein	1.11443	0.000494993	0.011461
GI_7657312-S	ENSG00000175324	LSM1	U6 snRNA-associated Sm-like protein LSm1	-1.16936	0.000495502	0.011461
GI_37550025-S	ENSG00000206557	TRIM71	Tripartite motif-containing protein 71	1.01883	0.000495789	0.011461
GI_31542267-S	ENSG00000156265	C21orf7	TAK1-like protein	-1.15495	0.000502828	0.0116079
GI_45269148-S	ENSG00000103485	QPRT	Nicotinate-nucleotide pyrophosphorylase	1.01855	0.00050311	0.0116079
GI_7661537-S	ENSG00000164713	BRI3	Brain protein I3	-1.18762	0.000503573	0.0116079
GI_9966792-S	ENSG00000163818	LZTFL1	leucine zipper transcription factor-like 1	-1.03002	0.000505798	0.0116482
GI_40807446-S	ENSG00000143294	PRCC	Proline-rich protein PRCC	1.07611	0.000509134	0.0117139
GI_31543206-S	ENSG00000155229	MMS19	MMS19-like protein	1.09009	0.00051074	0.0117398
GI_16306547-S	ENSG00000031698	SARS	Seryl-tRNA synthetase, cytoplasmic	1.1053	0.000511376	0.0117433
GI_13194198-S	ENSG00000136404	TM6SF1	Transmembrane 6 superfamily member 1	-1.08065	0.000513568	0.0117775
GI_37546337-S	ENSG00000196419	XRCC6	ATP-dependent DNA helicase 2 subunit 1	1.12949	0.000513927	0.0117775
GI_24415993-S	ENSG00000115875	SFRS7	Splicing factor, arginine/serine-rich 7	-1.11589	0.00051478	0.0117775
GI_39930576-S	ENSG00000164291	ARSK	Arylsulfatase K precursor	1.11712	0.000515004	0.0117775
GI_20149579-S	ENSG00000164414	SLC35A1	CMP-sialic acid transporter	-1.13294	0.000515282	0.0117775
GI_14150026-S	ENSG00000131732	ZCCHC9	Zinc finger CCHC domain-containing protein 9	-1.0404	0.000517969	0.0118278
GI_31543413-S	ENSG00000175895	PLEKHF2	Pleckstrin homology domain-containing family F member 2	-1.05677	0.000521126	0.0118839
GI_7657123-S	NA	NA	NA	-1.18879	0.000521745	0.0118839
GI_42656107-S	ENSG00000163867	ZMYM6	Zinc finger MYM-type protein 6	-1.04159	0.000521889	0.0118839
GI_19923612-S	ENSG00000179151	EDC3	Enhancer of mRNA-decapping protein 3	1.09103	0.000523668	0.0119133
GI_7705856-S	ENSG00000186687	LYRM7	LYR motif-containing protein 7	1.17241	0.000524488	0.0119208
GI_27374999-S	ENSG00000034713	GABARAPL2	Gamma-aminobutyric acid receptor-associated protein-like 2	-1.16936	0.000527122	0.0119696
GI_13435380-S	ENSG00000169727	GPS1	COP9 signalosome complex subunit 1	1.10744	0.00052998	0.0120232
GI_40254868-S	ENSG00000105618	PRPF31	U4/U6 small nuclear ribonucleoprotein Prp31	1.0851	0.000532534	0.0120467
GI_7661789-S	ENSG00000133773	CCDC59	coiled-coil domain containing 59	-1.06352	0.000532824	0.0120467
GI_8400737-S	ENSG00000141510	TP53	Cellular tumor antigen p53	1.02774	0.000532952	0.0120467
GI_25072198-S	ENSG00000165490	C11orf82	CDNA FLJ13936 fis, clone Y79AA1000802	-1.02587	0.000533243	0.0120467
GI_7662141-S	ENSG00000143702	CEP170	Centrosomal protein of 170 kDa	-1.04412	0.000533484	0.0120467
GI_21237782-S	ENSG00000166685	COG1	Conserved oligomeric Golgi complex component 1	1.05903	0.00053412	0.0120498
GI_42516568-S	ENSG00000125733	TRIP10	Cdc42-interacting protein 4	1.04996	0.000534775	0.0120535
GI_4505672-S	ENSG00000185527	PDE6G	Retinal rod rhodopsin-sensitive cGMP 3',5'-cyclic phosphodiesterase subunit gamma	1.02812	0.000536153	0.0120733
GI_22208978-I	ENSG00000137309	HMGA1	High mobility group protein HMG-I/HMG-Y	1.02247	0.000537722	0.0120975
GI_13376229-S	ENSG00000120159	C9orf82	Uncharacterized protein C9orf82	-1.05356	0.000538779	0.0121101
GI_5031956-A	ENSG00000102103	PQBP1	Polyglutamine-binding protein 1	1.07809	0.000539711	0.0121141
GI_42658618-S	NA	NA	NA	-1.10351	0.000539951	0.0121141
GI_21396479-A	ENSG00000125970	RALY	RNA-binding protein Raly	1.11169	0.000540858	0.0121233
GI_28178836-A	ENSG00000067829	IDH3G	Isocitrate dehydrogenase	1.10702	0.000543008	0.0121504
GI_39573729-S	ENSG00000185596	Q9NSV7_HUMAN	Protein FAM39A	1.13726	0.000543064	0.0121504
GI_31795554-A	ENSG00000186665	C17orf58		-1.02352	0.000544898	0.0121742
GI_22749166-S	ENSG00000215157	Q96ML1_HUMAN	CDNA FLJ32205 fis, clone PLACE6003094	1.08053	0.000545129	0.0121742
GI_17865806-S	ENSG00000132612	VPS4A	Vacuolar protein sorting-associating protein 4A	1.04279	0.000547303	0.0122044
GI_17978518-S	ENSG00000122958	VPS26A	Vacuolar protein sorting-associated protein 26A	-1.11773	0.000547484	0.0122044
GI_24308439-S	NA	NA	NA	1.0949	0.000554814	0.0123565
GI_5803170-S	ENSG00000155926	SLA	SRC-like-adapter	-1.18166	0.000556063	0.0123644
GI_37539723-S	ENSG00000151458	ANKRD50	Ankyrin repeat domain-containing protein 50	-1.03357	0.000556185	0.0123644
GI_34577054-S	ENSG00000118496	FBXO30	F-box only protein 30	-1.03534	0.000557337	0.0123788
GI_15011920-S	ENSG00000182117	NOLA3	H/ACA ribonucleoprotein complex subunit 3	-1.23486	0.000559306	0.0123986
GI_27597089-S	ENSG00000109111	SUPT6H	Transcription elongation factor SPT6	1.07442	0.000559682	0.0123986
GI_23510447-S	ENSG00000100297	MCM5	DNA replication licensing factor MCM5	1.09642	0.00056015	0.0123986
GI_21314780-S	ENSG00000107954	NEURL	Neuralized-like protein 1	1.02036	0.000560563	0.0123986
GI_13376418-S	ENSG00000113597	NP_079217.2	CDNA FLJ13611 fis, clone PLACE1010802	-1.02603	0.000560775	0.0123986
GI_11968048-S	ENSG00000115282	TTC31	Tetratricopeptide repeat protein 31	1.05133	0.000561857	0.0124113
GI_27754148-S	ENSG00000068400	GRIPAP1	GRIP1-associated protein 1	1.03974	0.000562438	0.0124129
GI_37545958-S	ENSG00000119707	RBM25	Probable RNA-binding protein 25	-1.17734	0.000566771	0.0124972
GI_29568100-S	ENSG00000167283	ATP5L	ATP synthase subunit g, mitochondrial	-1.05065	0.000568967	0.0125342
GI_18105036-S	ENSG00000115944	COX7A2L	Cytochrome c oxidase subunit VIIa-related protein, mitochondrial precursor	-1.12335	0.000572638	0.0125925
GI_34452697-S	ENSG00000130402	ACTN4	Alpha-actinin-4	1.20116	0.000572643	0.0125925
GI_31542660-S	ENSG00000204178	TMEM57	Macoilin	1.03014	0.000574972	0.0126249
GI_4506562-S	ENSG00000111880	RNGTT	mRNA-capping enzyme	-1.11727	0.000575156	0.0126249
GI_17975773-A	ENSG00000112763	BTN2A1	Butyrophilin subfamily 2 member A1 precursor	-1.0915	0.000576568	0.0126445
GI_8922916-S	ENSG00000140563	MCTP2	multiple C2 domains, transmembrane 2	-1.13624	0.000577902	0.0126482
GI_8922600-S	ENSG00000134108	ARL8B	ADP-ribosylation factor-like protein 8B	-1.13532	0.000578262	0.0126482
GI_27735036-S	ENSG00000169446	TMEM32	Transmembrane protein 32 precursor	-1.07082	0.000578292	0.0126482
GI_11024697-S	ENSG00000198408	MGEA5	Bifunctional protein NCOAT	-1.26401	0.000579837	0.0126597
GI_4826664-S	ENSG00000173992	CCS	Copper chaperone for superoxide dismutase	1.08192	0.000579859	0.0126597
GI_22749192-S	ENSG00000188419	CHM	Rab proteins geranylgeranyltransferase component A 1	-1.05105	0.000582322	0.0127021
GI_4885062-S	ENSG00000109107	ALDOC	Fructose-bisphosphate aldolase C	1.07221	0.000584953	0.0127481
GI_4505540-S	ENSG00000138768	USO1	General vesicular transport factor p115	-1.11412	0.000587931	0.0127843
GI_5803166-S	NA	NA	NA	1.07395	0.000588103	0.0127843
GI_9994168-S	ENSG00000174851	YIF1A	Protein YIF1A	1.05388	0.000588187	0.0127843
GI_7706464-S	ENSG00000164631	ZNF12	Zinc finger protein 12	-1.06495	0.000589553	0.0127979
GI_38201705-S	ENSG00000205413	SAMD9	Sterile alpha motif domain-containing protein 9	-1.23189	0.000590304	0.0127979
GI_4507372-S	ENSG00000124659	TBCC	Tubulin-specific chaperone C	-1.10165	0.000590387	0.0127979
GI_4502114-S	ENSG00000136250	AOAH	Acyloxyacyl hydrolase precursor	1.12605	0.000593098	0.0128452
GI_21327706-A	ENSG00000187109	NAP1L1	Nucleosome assembly protein 1-like 1	-1.14806	0.000595425	0.0128753
GI_37545948-S	ENSG00000151812	SLC35F4	solute carrier family 35, member F4	1.02409	0.000595566	0.0128753
GI_31742480-A	ENSG00000166913	YWHAB	14-3-3 protein beta/alpha	1.13089	0.000596075	0.0128753
GI_37577116-A	ENSG00000111729	CLEC4A	C-type lectin domain family 4 member A	-1.13994	0.000596672	0.0128768
GI_21536354-A	ENSG00000106290	TAF6	Transcription initiation factor TFIID subunit 6	1.03806	0.000600122	0.0129398
GI_21361889-S	ENSG00000117153	KLHL12	Kelch-like protein 12	-1.08116	0.000601508	0.0129582
GI_12597658-S	ENSG00000102977	ACD	Adrenocortical dysplasia protein homolog	1.09357	0.000602628	0.0129709
GI_24586662-S	ENSG00000136044	APPL2	DCC-interacting protein 13 beta	-1.05286	0.000606283	0.013038
GI_29731560-S	ENSG00000163704	PRRT3	Proline-rich transmembrane protein 3 precursor	1.02985	0.000607933	0.013062
GI_40807454-S	ENSG00000171940	ZNF217	Zinc finger protein 217	-1.11493	0.000614217	0.0131854
GI_13376833-S	ENSG00000196812	ZSCAN16	Zinc finger and SCAN domain-containing protein 16	-1.06668	0.000615178	0.0131944
GI_42658582-S	ENSG00000214194	Q32Q38_HUMAN		-1.06999	0.00061815	0.0132465
GI_4996892-S	ENSG00000106211	HSPB1	Heat-shock protein beta-1	1.05904	0.000621666	0.0132979
GI_28603839-S	ENSG00000196072	BLOC1S2	Biogenesis of lysosome-related organelles complex-1 subunit 2	-1.17226	0.000621997	0.0132979
GI_39725633-S	ENSG00000155506	LARP1	La-related protein 1	1.12505	0.000622187	0.0132979
GI_7705880-S	ENSG00000213015	ZNF580	Zinc finger protein 580	1.13879	0.000625384	0.0133545
GI_39930472-S	ENSG00000196233	LCOR	Ligand-dependent corepressor	-1.0518	0.000626379	0.0133591
GI_32698776-S	ENSG00000174839	FAM116A	Protein FAM116A	-1.0656	0.00062701	0.0133591
GI_14149687-S	ENSG00000143612	C1orf43	Uncharacterized protein C1orf43	-1.09567	0.000627535	0.0133591
GI_42655861-S	NA	NA	NA	1.14684	0.000627794	0.0133591
GI_33946288-I	ENSG00000135749	PCNXL2	pecanex-like 2	1.04101	0.000630507	0.0133842
GI_6912705-S	ENSG00000125637	PSD4	PH and SEC7 domain-containing protein 4	1.13364	0.000631059	0.0133842
GI_23200003-I	ENSG00000183519	Q3KNT7-3	NOL1/NOP2/Sun domain family, member 5B	1.04348	0.000631104	0.0133842
GI_24307918-S	ENSG00000124380	SNUT3_HUMAN	U4/U6U5 tri-snRNP-associated protein 3	-1.06455	0.000631169	0.0133842
GI_18640747-S	ENSG00000169228	RAB24	Ras-related protein Rab-24	-1.13788	0.000634999	0.0134537
GI_37540723-S	ENSG00000167257	RNF214	RING finger protein 214	1.05271	0.000637659	0.0134782
GI_26190615-S	ENSG00000197776	KLHDC1	Kelch domain-containing protein 1	-1.04256	0.000637968	0.0134782
GI_38327597-I	ENSG00000159788	RGS12	Regulator of G-protein signaling 12	1.04376	0.000638185	0.0134782
GI_19923222-S	ENSG00000077150	NFKB2	Nuclear factor NF-kappa-B p100 subunit	1.07735	0.000638369	0.0134782
GI_16596687-S	ENSG00000168610	STAT3	Signal transducer and activator of transcription 3	1.12744	0.000640018	0.0135013
GI_42716310-S	ENSG00000133794	ARNTL	Aryl hydrocarbon receptor nuclear translocator-like protein 1	-1.09852	0.000646377	0.0136237
GI_27886649-I	ENSG00000173826	KCNH6	Potassium voltage-gated channel subfamily H member 6	1.15214	0.000646979	0.0136246
GI_21450795-S	ENSG00000215684	T106A_HUMAN	Transmembrane protein 106A	1.05317	0.000649841	0.013673
GI_31542314-S	ENSG00000155508	CNOT8	CCR4-NOT transcription complex subunit 8	-1.10973	0.000651591	0.013698
GI_44662824-S	ENSG00000110917	KIAA0152	Uncharacterized protein KIAA0152 precursor	1.10172	0.000653721	0.013731
GI_37555887-S	ENSG00000132294	EFR3_HUMAN	Protein EFR3-like	-1.16256	0.000658512	0.0138188
GI_42659678-S	ENSG00000197136	PCNXL3	Pecanex-like protein 3	1.05414	0.000659338	0.0138188
GI_8923351-S	ENSG00000071054	MAP4K4	Mitogen-activated protein kinase kinase kinase kinase 4	-1.06566	0.000659603	0.0138188
GI_24308260-S	ENSG00000198160	MIER1	Mesoderm induction early response protein 1	-1.11717	0.000661342	0.0138433
GI_40805828-A	ENSG00000198612	COPS8	COP9 signalosome complex subunit 8	-1.09055	0.000664248	0.013892
GI_34147555-S	ENSG00000141646	SMAD4	Mothers against decapentaplegic homolog 4	-1.09537	0.000664809	0.013892
GI_37537688-S	ENSG00000169131	ZNF354A	Zinc finger protein 354A	-1.03384	0.000666526	0.0139104
GI_24308040-S	ENSG00000198952	SMG5	Protein SMG5	1.04562	0.000667326	0.0139104
GI_28178837-A	ENSG00000067829	IDH3G	Isocitrate dehydrogenase	1.10485	0.000667401	0.0139104
GI_42518079-S	ENSG00000081059	TCF7	Transcription factor 7	1.25187	0.00066945	0.0139412
GI_39725684-S	ENSG00000143374	TARS2	Threonyl-tRNA synthetase, mitochondrial precursor	1.03518	0.000670232	0.0139455
GI_5453606-S	ENSG00000135624	CCT7	T-complex protein 1 subunit eta	1.11069	0.000672339	0.0139774
GI_41281459-S	ENSG00000072818	CENTB1	Centaurin-beta 1	1.16856	0.00067477	0.014016
GI_34147575-S	ENSG00000008517	IL32	Interleukin-32 precursor	1.26612	0.000676091	0.0140315
GI_14150048-S	ENSG00000059122	FLYWCH1	FLYWCH-type zinc finger 1 isoform a	1.0881	0.000676777	0.0140338
GI_13194196-S	ENSG00000197892	KIF13B	Kinesin-like protein KIF13B	1.04053	0.000677953	0.0140462
GI_29570774-I	NA	NA	NA	1.1089	0.000679585	0.014068
GI_21389374-I	ENSG00000119906	C10orf6	Uncharacterized protein C10orf6	1.1288	0.00068042	0.0140734
GI_21264340-S	ENSG00000102172	SMS	Spermine synthase	-1.06482	0.000684675	0.0141494
GI_40254848-S	ENSG00000189091	SF3B3	Splicing factor 3B subunit 3	1.04068	0.000686427	0.0141736
GI_7662213-S	ENSG00000143751	C1orf55	Uncharacterized protein C1orf55	1.17818	0.000687863	0.0141912
GI_19923138-S	ENSG00000172201	ID4	DNA-binding protein inhibitor ID-4	1.02641	0.000688855	0.0141957
GI_29171751-I	ENSG00000131626	PPFIA1	Liprin-alpha-1	-1.08593	0.000689247	0.0141957
GI_39753952-S	ENSG00000048405	ZNF800	zinc finger protein 800	-1.07417	0.000689996	0.0141991
GI_22035559-A	ENSG00000185024	BRF1	Transcription factor IIIB 90 kDa subunit	1.06624	0.000696546	0.0143218
GI_41281980-I	ENSG00000127666	TICAM1	toll-like receptor adaptor molecule 1 isoform 2	1.07615	0.000700761	0.0143963
GI_23111044-S	ENSG00000114520	SNX4	Sorting nexin-4	-1.05835	0.000703334	0.014437
GI_34222097-S	ENSG00000013523	ANGEL1	Protein angel homolog 1	1.02635	0.000704931	0.0144576
GI_7662489-S	ENSG00000105063	SAPS1	SAPS domain family member 1	1.08219	0.000705742	0.0144621
GI_4505916-S	ENSG00000171824	EXOSC10	Exosome component 10	1.09176	0.000711261	0.0145629
GI_24308262-S	ENSG00000143363	PRUNE	prune homolog	-1.06586	0.000713888	0.0146044
GI_22748918-S	ENSG00000152404	CWF19L2	CWF19-like 2, cell cycle control	-1.07784	0.000714969	0.0146143
GI_7657624-S	ENSG00000040341	STAU2	Double-stranded RNA-binding protein Staufen homolog 2	-1.03302	0.000715786	0.0146187
GI_13775598-S	ENSG00000096717	SIRT1	NAD-dependent deacetylase sirtuin-1	-1.07039	0.000720842	0.0147011
GI_42659210-S	NA	NA	NA	1.02636	0.000721026	0.0147011
GI_19525732-S	ENSG00000163312	NP_598375.2	DNA helicase HEL308	-1.06348	0.000721699	0.0147025
GI_34147641-S	ENSG00000126254	RBM42	RNA binding motif protein 42	1.13479	0.000725369	0.0147466
GI_41055004-S	ENSG00000052841	TTC17	Tetratricopeptide repeat protein 17	1.11929	0.000725523	0.0147466
GI_23097284-I	ENSG00000025770	NCAPH2	kleisin beta isoform 2	1.03485	0.000725679	0.0147466
GI_20070134-S	ENSG00000196419	XRCC6	ATP-dependent DNA helicase 2 subunit 1	1.13368	0.000726969	0.0147605
GI_8922412-S	ENSG00000163516	ANKZF1	Ankyrin repeat and zinc finger domain-containing protein 1	1.10483	0.000727711	0.0147633
GI_9506614-S	ENSG00000132600	PRMT7	Protein arginine N-methyltransferase 7	1.08269	0.000728581	0.0147686
GI_37552012-S	ENSG00000204604	ZNF468	Zinc finger protein 468	-1.02956	0.000732856	0.0148429
GI_33356548-S	ENSG00000112118	MCM3	DNA replication licensing factor MCM3	1.09502	0.000734092	0.0148556
GI_28466978-S	ENSG00000075884	ARHGAP15	ARHGAP15	-1.12058	0.000737765	0.0149175
GI_4759055-S	ENSG00000125844	RRBP1	Ribosome-binding protein 1	1.09444	0.000738881	0.0149277
GI_32483356-S	ENSG00000157326	DHRS4	Dehydrogenase/reductase SDR family member 4	1.05985	0.000741185	0.0149619
GI_27735038-S	ENSG00000166295	C10orf104	Uncharacterized protein C10orf104	-1.15336	0.00074216	0.0149691
GI_42476168-S	ENSG00000006712	PAF1	Paf1, RNA polymerase II associated factor, homolog	1.09481	0.000744439	0.0150027
GI_31543822-S	ENSG00000067167	TRAM1	Translocation-associated membrane protein 1	-1.32074	0.000745652	0.0150147
GI_31543986-S	ENSG00000171032	ZNF350	Zinc finger protein 350	-1.04599	0.000746773	0.0150249
GI_19923602-S	ENSG00000071967	CYBRD1	cytochrome b reductase 1	-1.0875	0.00074891	0.0150554
GI_11496992-S	ENSG00000041880	PARP3	Poly ADP-ribose polymerase 1	1.02489	0.000757416	0.0152139
GI_21359928-S	ENSG00000108039	XPNPEP1	Xaa-Pro aminopeptidase 1	1.07788	0.000758526	0.0152236
GI_31543619-S	ENSG00000181523	SGSH	N-sulphoglucosamine sulphohydrolase precursor	1.11054	0.000759651	0.0152337
GI_22095394-S	ENSG00000068120	COASY	Bifunctional coenzyme A synthase	1.08393	0.000760905	0.0152352
GI_7661935-S	ENSG00000130254	SAFB2	Scaffold attachment factor B2	1.07022	0.000761299	0.0152352
GI_21717815-S	ENSG00000139370	SLC15A4	solute carrier family 15, member 4	-1.21261	0.000761603	0.0152352
GI_34101281-S	ENSG00000162572	SCNN1D	Amiloride-sensitive sodium channel subunit delta	1.03191	0.000763948	0.0152696
GI_13376728-S	NA	NA	NA	1.18662	0.000767014	0.0153042
GI_12597624-S	ENSG00000169136	ATF5	Cyclic AMP-dependent transcription factor ATF-5	1.07813	0.000767312	0.0153042
GI_38026891-S	ENSG00000088035	ALG6	Dolichyl pyrophosphate Man9GlcNAc2 alpha-1,3-glucosyltransferase	-1.04672	0.000767565	0.0153042
GI_32483373-S	NA	NA	NA	1.05453	0.000770044	0.0153411
GI_7661899-S	ENSG00000166037	CEP57	Centrosomal protein of 57 kDa	-1.08848	0.000771451	0.0153565
GI_21362101-S	ENSG00000146802	TMEM168	Transmembrane protein 168	-1.07688	0.000773294	0.0153807
GI_45439358-S	ENSG00000038382	TRIO	Triple functional domain protein	1.03565	0.000777708	0.0154558
GI_8922778-S	ENSG00000186842	C21orf77	Uncharacterized protein C21orf77	1.15986	0.00078101	0.0155088
GI_18379339-A	ENSG00000206286	VPS52	Vacuolar protein sorting-associated protein 52 homolog	1.04183	0.000782585	0.0155274
GI_24942125-S	ENSG00000182199	SHMT2	Serine hydroxymethyltransferase, mitochondrial precursor	1.07118	0.00078623	0.0155772
GI_21237804-I	ENSG00000139613	SMARCC2	SWI/SNF-related matrix-associated actin-dependent regulator of chromatin subfamily C member 2	1.04389	0.000786372	0.0155772
GI_4758487-S	ENSG00000188342	GTF2F2	Transcription initiation factor IIF subunit beta	-1.07131	0.000789211	0.0156207
GI_4507410-S	ENSG00000070814	TCOF1	Treacle protein	1.03952	0.000792535	0.0156738
GI_33285003-S	ENSG00000105732	ZNF574	Zinc finger protein 574	1.05315	0.000797047	0.0157502
GI_7706434-S	ENSG00000112406	HECA	Headcase protein homolog	-1.2578	0.000803073	0.0158565
GI_8923321-S	ENSG00000147121	ZNF673	Protein ZNF673	-1.03133	0.000804344	0.0158687
GI_5453681-S	ENSG00000186834	HEXIM1	hexamethylene bis-acetamide inducible 1	-1.09761	0.000806371	0.0158958
GI_40068498-S	ENSG00000131931	THAP1	THAP domain-containing protein 1	-1.03538	0.000807624	0.0159076
GI_31982894-S	ENSG00000215698	THAP4_HUMAN	THAP domain-containing protein 4	1.08435	0.000808691	0.0159158
GI_18079315-S	ENSG00000137221	TJAP1	Tight junction-associated protein 1	1.05566	0.00080992	0.0159271
GI_42657246-S	ENSG00000214510	NP_001035218.1	serine PI Kazal type 5-like 3	1.02165	0.000815943	0.0160326
GI_34147385-S	ENSG00000125450	NUP85	nucleoporin 85	1.05564	0.000817854	0.0160414
GI_8922197-S	NA	NA	NA	-1.07404	0.000817961	0.0160414
GI_22749292-S	ENSG00000181544	FANCB	Fanconi anemia group B protein	1.0244	0.000819253	0.0160414
GI_31621308-S	ENSG00000129295	LRRC6	Leucine-rich repeat-containing protein 6	-1.05682	0.000819401	0.0160414
GI_13124880-A	ENSG00000067955	CBFB	Core-binding factor subunit beta	-1.22942	0.00081968	0.0160414
GI_4501848-S	ENSG00000167972	ABCA3	ATP-binding cassette sub-family A member 3	1.0246	0.000822961	0.0160926
GI_19913423-S	ENSG00000114573	ATP6V1A	Vacuolar ATP synthase catalytic subunit A	-1.20356	0.000824235	0.0161046
GI_8922674-S	ENSG00000072609	CHFR	E3 ubiquitin-protein ligase CHFR	-1.06028	0.000826811	0.016142
GI_27477137-I	NA	NA	NA	1.04154	0.000827848	0.0161493
GI_37542859-S	ENSG00000177119	TMEM16F	Transmembrane protein 16F	-1.0787	0.000834015	0.0162508
GI_4758643-S	ENSG00000068796	KIF2A	Kinesin-like protein KIF2A	-1.0493	0.000834382	0.0162508
GI_34147648-S	ENSG00000065717	TLE2	Transducin-like enhancer protein 2	1.07145	0.000841638	0.016379
GI_27765077-A	ENSG00000092529	CAPN3	Calpain-3	1.05015	0.000842735	0.0163873
GI_21389390-S	ENSG00000133393	C16orf63	LisH domain-containing protein C16orf63	-1.0626	0.000845323	0.0164245
GI_39812491-I	ENSG00000101158	TH1L	Negative elongation factor C/D	1.09233	0.000846096	0.0164264
GI_27886558-A	ENSG00000072736	NFATC3	Nuclear factor of activated T-cells, cytoplasmic 3	1.09277	0.000847651	0.0164435
GI_4503362-S	ENSG00000000419	DPM1	Dolichol-phosphate mannosyltransferase	-1.09703	0.000851141	0.016498
GI_4502564-S	ENSG00000126247	CAPNS1	Calpain small subunit 1	1.19433	0.00085262	0.0165054
GI_20476634-S	NA	NA	NA	-1.05693	0.000852873	0.0165054
GI_34335242-S	ENSG00000015479	MATR3	Matrin-3	-1.24828	0.000853963	0.0165133
GI_6005903-S	ENSG00000144747	TMF1	TATA element modulatory factor	-1.03296	0.000855455	0.0165286
GI_40789101-S	ENSG00000183506	NR_003700.1	phosphatidylinositol 4-kinase, catalytic, alpha pseudogene 2	1.03619	0.00085611	0.0165286
GI_6005732-S	ENSG00000073921	PICALM	Phosphatidylinositol-binding clathrin assembly protein	-1.13711	0.000857035	0.0165334
GI_11034834-I	ENSG00000089335	ZNF302	Zinc finger protein 302	-1.05715	0.000858381	0.0165462
GI_20357521-S	ENSG00000115548	JMJD1A	JmjC domain-containing histone demethylation protein 2A	-1.1163	0.00086153	0.0165938
GI_7661921-S	ENSG00000080371	RAB21	Ras-related protein Rab-21	-1.06507	0.000863784	0.0166241
GI_7657074-S	ENSG00000126860	EVI2A	EVI2A protein precursor	-1.11567	0.000865209	0.0166384
GI_7662121-S	ENSG00000152217	SETBP1	SET-binding protein	1.03964	0.000867274	0.0166622
GI_27502389-S	ENSG00000150782	IL18	Interleukin-18 precursor	1.22396	0.000867816	0.0166622
GI_34147374-S	ENSG00000135185	C7orf23	Uncharacterized protein C7orf23	-1.11193	0.000869714	0.0166855
GI_22547178-S	ENSG00000187688	TRPV2	Transient receptor potential cation channel subfamily V member 2	1.04406	0.000872048	0.0167055
GI_7108343-I	ENSG00000115523	GNLY	Granulysin precursor	1.38305	0.000872129	0.0167055
GI_42662043-S	NA	NA	NA	1.13727	0.000873362	0.016716
GI_41350204-S	ENSG00000119878	CRIPT	postsynaptic protein CRIPT	-1.05162	0.000874138	0.0167177
GI_7661823-S	ENSG00000143771	CNIH4	Cornichon homolog 4	-1.18681	0.000878283	0.0167838
GI_27436944-A	ENSG00000160789	LMNA	Lamin-A/C	1.04926	0.000882832	0.0168575
GI_24308132-S	ENSG00000143183	TMCO1	Transmembrane and coiled-coil domain-containing protein 1	-1.2025	0.000884554	0.0168655
GI_45238857-S	ENSG00000131725	WDR44	WD repeat protein 44	-1.02607	0.000884633	0.0168655
GI_42655813-S	NA	NA	NA	1.10784	0.000887522	0.0169073
GI_24475894-S	ENSG00000167081	PBX3	Pre-B-cell leukemia transcription factor 3	-1.03496	0.000890256	0.0169462
GI_4503174-S	NA	NA	NA	-1.18862	0.000892534	0.0169763
GI_20127543-S	ENSG00000162959	MEMO1P	Protein MEMO1	-1.07353	0.000893458	0.0169806
GI_38505221-S	ENSG00000166479	TXNDC10	Protein disulfide-isomerase TXNDC10 precursor	-1.06659	0.000895236	0.0170011
GI_5032082-S	ENSG00000137575	SDCBP	Syntenin-1	-1.22369	0.000897333	0.0170239
GI_34147499-S	ENSG00000184203	PPP1R2	Protein phosphatase inhibitor 2	-1.12424	0.000897833	0.0170239
GI_37550254-S	ENSG00000145016	KIAA0226	Uncharacterized protein KIAA0226	1.10262	0.00089862	0.0170256
GI_38327530-A	ENSG00000186480	INSIG1	Insulin-induced gene 1 protein	-1.08919	0.000899589	0.0170307
GI_7662001-S	ENSG00000134109	EDEM1	ER degradation-enhancing alpha-mannosidase-like 1	-1.08487	0.000900734	0.0170356
GI_13375700-S	ENSG00000120029	C10orf76	Uncharacterized protein C10orf76	1.03722	0.000901246	0.0170356
GI_30089927-A	ENSG00000104763	ASAH1	Acid ceramidase precursor	-1.18684	0.000905113	0.0170751
GI_31377766-S	ENSG00000137878	GRINL1B	GRINL1A upstream protein isoform 7	-1.14469	0.000905647	0.0170751
GI_31377552-S	ENSG00000112081	SFRS3	Splicing factor, arginine/serine-rich 3	-1.05879	0.000906701	0.0170751
GI_8923014-S	NA	NA	NA	1.1885	0.000906702	0.0170751
GI_22202630-A	ENSG00000156709	AIFM1	Apoptosis-inducing factor 1, mitochondrial precursor	1.03066	0.000906839	0.0170751
GI_7705729-S	ENSG00000119616	FCF1	rRNA-processing protein FCF1 homolog	-1.02492	0.000907904	0.0170819
GI_27734690-S	NA	NA	NA	1.22396	0.00091081	0.0171234
GI_5454155-S	ENSG00000156256	USP16	Ubiquitin carboxyl-terminal hydrolase 16	-1.09746	0.000918739	0.0172591
GI_39930470-S	ENSG00000127720	C12orf26	Uncharacterized protein C12orf26	-1.03429	0.000919792	0.0172656
GI_20149305-S	ENSG00000150991	UBC	Ubiquitin	-1.18642	0.000922106	0.0172957
GI_27436888-I	ENSG00000101346	POFUT1	GDP-fucose protein O-fucosyltransferase 1 precursor	1.02135	0.000923725	0.0173127
GI_34147365-S	ENSG00000160050	CCDC28B	Coiled-coil domain-containing protein 28B	1.03972	0.000925757	0.0173375
GI_5803150-S	ENSG00000139278	GLIPR1	Glioma pathogenesis-related protein 1 precursor	-1.12089	0.000929673	0.0173974
GI_21361373-S	ENSG00000079263	SP140	Nuclear body protein SP140	1.08866	0.000931467	0.0174177
GI_37543748-S	ENSG00000084444	KIAA1467	Uncharacterized protein KIAA1467	1.02322	0.000934806	0.0174329
GI_37588854-A	ENSG00000103549	RNF40	E3 ubiquitin-protein ligase BRE1B	1.1124	0.000935346	0.0174329
GI_11641238-S	ENSG00000171067	C11orf24	Uncharacterized protein C11orf24 precursor	1.0311	0.000936711	0.0174329
GI_20631983-S	ENSG00000206357	NELFE_HUMAN	Negative elongation factor E	1.06575	0.000936749	0.0174329
GI_31543096-S	ENSG00000148356	LRSAM1	E3 ubiquitin-protein ligase LRSAM1	1.07093	0.000937352	0.0174329
GI_42734313-S	ENSG00000196428	TSC22D2	TSC22 domain family protein 2	-1.04913	0.00093774	0.0174329
GI_37552539-S	ENSG00000188039	NWD1	NACHT and WD repeat domain containing 1	1.16049	0.000937901	0.0174329
GI_22907057-S	ENSG00000141026	MED9	mediator complex subunit 9	1.03449	0.000938009	0.0174329
GI_41281590-S	ENSG00000152601	MBNL1	Muscleblind-like protein 1	-1.319	0.000942828	0.0175003
GI_37059776-S	ENSG00000185163	DDX51	ATP-dependent RNA helicase DDX51	1.04721	0.000943071	0.0175003
GI_34147539-S	ENSG00000162076	FLYWCH2	FLYWCH family member 2	1.0598	0.000948343	0.0175808
GI_6912653-S	ENSG00000115524	SF3B1	Splicing factor 3B subunit 1	-1.2015	0.00094885	0.0175808
GI_37550558-S	ENSG00000163714	SR140_HUMAN	U2-associated protein SR140	-1.10128	0.000950389	0.0175959
GI_25777599-S	ENSG00000173692	PSMD1	26S proteasome non-ATPase regulatory subunit 1	1.05529	0.000951737	0.0176075
GI_13112053-S	ENSG00000127418	FGFRL1	Fibroblast growth factor receptor-like 1 precursor	1.03673	0.000954384	0.0176374
GI_21327681-S	ENSG00000117054	ACADM	Medium-chain specific acyl-CoA dehydrogenase, mitochondrial precursor	-1.12955	0.0009548	0.0176374
GI_32171210-S	ENSG00000204526	NM_181717.2	HLA complex group 27	-1.20563	0.000957357	0.0176712
GI_4885538-S	ENSG00000120265	PCMT1	Protein-L-isoaspartate	-1.11142	0.00095863	0.0176813
GI_31543637-S	ENSG00000134294	SLC38A2	solute carrier family 38, member 2	-1.1738	0.00096387	0.0177564
GI_41406096-S	ENSG00000161202	DVL3	Segment polarity protein dishevelled homolog DVL-3	1.0711	0.00096416	0.0177564
GI_15451903-S	ENSG00000091972	CD200	OX-2 membrane glycoprotein precursor	-1.03006	0.000970207	0.0178543
GI_37541019-S	ENSG00000168005	NP_612480.1		1.0398	0.000973314	0.017898
GI_9910345-S	ENSG00000134153	C15orf24	Uncharacterized protein C15orf24 precursor	-1.05665	0.000981997	0.018044
GI_21264350-S	ENSG00000108604	SMARCD2	SWI/SNF-related matrix-associated actin-dependent regulator of chromatin subfamily D member 2	1.07031	0.000984615	0.0180785
GI_24496788-S	ENSG00000133706	LARS	Leucyl-tRNA synthetase, cytoplasmic	1.03797	0.000988421	0.0181347
GI_34222129-S	ENSG00000099246	RAB18	Ras-related protein Rab-18	-1.14333	0.000990221	0.018154
GI_41281578-S	ENSG00000211456	SACM1L	suppressor of actin 1	-1.1125	0.000991207	0.0181585
GI_19482155-A	ENSG00000137817	PARP6	Poly ADP-ribose polymerase 6	1.02957	0.000993521	0.018177
GI_14702172-A	ENSG00000102978	POLR2C	DNA-directed RNA polymerase II subunit RPB3	-1.08479	0.00099371	0.018177
GI_5453791-S	ENSG00000111641	NOL1	Putative RNA methyltransferase NOL1	1.02451	0.000996575	0.0181933
GI_6031167-S	ENSG00000128928	IVD	Isovaleryl-CoA dehydrogenase, mitochondrial precursor	1.03212	0.000997004	0.0181933
GI_38569416-S	ENSG00000124608	AARS2	Probable alanyl-tRNA synthetase, mitochondrial precursor	1.03867	0.000998154	0.0181933
GI_27436892-I	ENSG00000206281	TPSN_HUMAN	Tapasin precursor	1.18424	0.000998276	0.0181933
GI_5454109-S	ENSG00000107140	TESK1	Dual specificity testis-specific protein kinase 1	1.05356	0.000998335	0.0181933
GI_7019578-S	ENSG00000167384	ZNF180	Zinc finger protein 180	-1.04031	0.00100025	0.0182146
GI_19913362-S	ENSG00000185049	WHSC2	Negative elongation factor A	1.02658	0.00100542	0.0182951
GI_32967275-A	ENSG00000077721	UBE2A	Ubiquitin-conjugating enzyme E2 A	-1.09385	0.00100676	0.0183058
GI_24475811-S	ENSG00000117640	FAM54B	family with sequence similarity 54, member B	1.04563	0.00100889	0.0183299
GI_24432055-S	ENSG00000198324	FAM109A	Protein FAM109A	1.02871	0.00100965	0.0183299
GI_37549971-S	NA	NA	NA	-1.11069	0.00101035	0.0183299
GI_19923618-S	ENSG00000116406	EDEM3	ER degradation-enhancing alpha-mannosidase-like 3	-1.04819	0.00101351	0.0183728
GI_38373692-S	ENSG00000172845	SP3	Transcription factor Sp3	-1.10693	0.00101422	0.0183728
GI_24797090-A	ENSG00000197724	PHF2	PHD finger protein 2	-1.04427	0.00101514	0.0183758
GI_37655180-S	ENSG00000079313	REXO1	RNA exonuclease 1 homolog	1.04929	0.00102036	0.0184566
GI_23238242-S	ENSG00000071189	SNX13	Sorting nexin-13	-1.03899	0.00102206	0.0184737
GI_31377759-S	ENSG00000128699	ORMDL1	ORM1-like protein 1	-1.03292	0.00102362	0.0184882
GI_38327616-S	ENSG00000162739	SLAMF6	SLAM family member 6 precursor	1.06974	0.00102526	0.018504
GI_25777712-A	ENSG00000113558	SKP1A	S-phase kinase-associated protein 1A	-1.16345	0.00102892	0.0185563
GI_41872679-S	ENSG00000130810	PPAN-P2RY11	Suppressor of SWI4 1 homolog	1.06307	0.00103024	0.0185665
GI_41152096-S	ENSG00000197976	SFRS17A	Splicing factor, arginine/serine-rich 17A	-1.12963	0.00103178	0.0185804
GI_22748896-S	ENSG00000184675	FAM123B	Protein FAM123B	1.02628	0.00103389	0.0186047
GI_27734964-S	ENSG00000176058	C9orf75	CDNA FLJ90254 fis, clone NT2RM4000295	1.05144	0.00103491	0.0186092
GI_34222231-S	ENSG00000181744	C3orf58	Uncharacterized protein C3orf58 precursor	-1.02825	0.00103654	0.0186117
GI_26787979-A	ENSG00000164136	IL15	Interleukin-15 precursor	-1.02494	0.00103657	0.0186117
GI_11496985-S	ENSG00000125810	CD93	Complement component C1q receptor precursor	-1.20475	0.00104497	0.0187487
GI_33356147-S	ENSG00000184922	FMNL1	Formin-like protein 1	1.13202	0.00104733	0.0187771
GI_7657495-S	ENSG00000154710	KCTD7	BTB/POZ domain-containing protein KCTD7	-1.06549	0.00104988	0.0188091
GI_4507470-S	ENSG00000069702	TGFBR3	TGF-beta receptor type III precursor	1.09732	0.00105262	0.0188443
GI_21361921-S	ENSG00000155307	SAMSN1	SAM domain-containing protein SAMSN-1	-1.0638	0.00106113	0.0189688
GI_22209006-S	ENSG00000180096	SEPT-1	Septin-1	1.17222	0.00106147	0.0189688
GI_19923652-I	ENSG00000164985	PSIP1	PC4 and SFRS1-interacting protein	-1.14342	0.00106236	0.0189688
GI_4505398-S	ENSG00000184117	NIPSNAP1	Protein NipSnap1	1.03492	0.0010629	0.0189688
GI_14790118-I	ENSG00000164305	CASP3	Caspase-3 precursor	1.02152	0.00106347	0.0189688
GI_22748692-S	ENSG00000152219	C11orf46	Uncharacterized protein C11orf46	-1.11823	0.00106451	0.0189734
GI_11641288-S	ENSG00000162851	TFB2M	Mitochondrial dimethyladenosine transferase 2, mitochondrial precursor	-1.03698	0.0010664	0.0189838
GI_31377732-S	ENSG00000121931	C1orf103	Uncharacterized protein C1orf103	-1.03214	0.00106664	0.0189838
GI_31317211-I	ENSG00000185722	ANKFY1	Ankyrin repeat and FYVE domain-containing protein 1	1.06201	0.00106747	0.0189846
GI_24475812-S	ENSG00000196588	MKL1	MKL/myocardin-like protein 1	1.12128	0.00107135	0.0190082
GI_19913411-A	ENSG00000013364	MVP	Major vault protein	1.11608	0.00107159	0.0190082
GI_38505158-S	ENSG00000101190	TCFL5	Transcription factor-like 5 protein	-1.0341	0.00107283	0.0190082
GI_34452729-A	ENSG00000174977			-1.05655	0.0010738	0.0190082
GI_13699861-S	ENSG00000149428	HYOU1	Hypoxia up-regulated protein 1 precursor	1.0275	0.00107382	0.0190082
GI_5729867-S	ENSG00000128731	HERC2	Probable E3 ubiquitin-protein ligase HERC2	-1.04068	0.00107416	0.0190082
GI_16306579-S	ENSG00000173120	FBXL11	JmjC domain-containing histone demethylation protein 1A	1.09902	0.00107499	0.0190082
GI_15208661-S	ENSG00000132274	TRIM22	Tripartite motif-containing protein 22	-1.20267	0.00107504	0.0190082
GI_40805103-S	ENSG00000197579	TOPORS	E3 ubiquitin-protein ligase Topors	-1.06406	0.00107899	0.0190642
GI_4503538-S	ENSG00000110321	EIF4G2	Eukaryotic translation initiation factor 4 gamma 2	-1.21663	0.00107979	0.0190646
GI_34147050-S	ENSG00000158555	GDPD5	Glycerophosphodiester phosphodiesterase domain-containing protein 5	1.09393	0.00108295	0.0191064
GI_5802969-S	ENSG00000141385	AFG3L2	AFG3-like protein 2	1.02684	0.00108647	0.019136
GI_39930396-S	ENSG00000138041	SMEK2	SMEK homolog 2	-1.04007	0.00108722	0.019136
GI_13259542-A	ENSG00000102078	SLC25A14	Brain mitochondrial carrier protein 1	-1.04538	0.00108833	0.019136
GI_38045933-A	ENSG00000134758	RNF138	E3 ubiquitin-protein ligase RNF138	-1.05065	0.00108869	0.019136
GI_4504724-S	ENSG00000126456	IRF3	Interferon regulatory factor 3	1.10894	0.00108927	0.019136
GI_23510344-I	ENSG00000010810	FYN	Proto-oncogene tyrosine-protein kinase Fyn	1.12895	0.00108934	0.019136
GI_16306508-S	ENSG00000185020	Q4VXF0_HUMAN	Novel protein similar to contactin associated protein-like 3	-1.05135	0.00109159	0.0191618
GI_4758115-S	ENSG00000173402	DAG1	Dystroglycan precursor	1.02564	0.00109304	0.0191735
GI_30425541-S	ENSG00000070366	SMG6	Telomerase-binding protein EST1A	1.01892	0.00109591	0.0192099
GI_4502374-S	ENSG00000105552	BCAT2	Branched-chain-amino-acid aminotransferase, mitochondrial precursor	1.05925	0.00109775	0.0192213
GI_31317251-I	NA	NA	NA	1.04712	0.00109813	0.0192213
GI_40316838-S	ENSG00000101974	ATP11C	Probable phospholipid-transporting ATPase IG	-1.03409	0.0010994	0.0192296
GI_45505154-S	ENSG00000145868	FBXO38	F-box only protein 38	-1.0595	0.00110063	0.0192374
GI_20070355-S	ENSG00000133961	NUMB	Protein numb homolog	-1.26865	0.00110326	0.0192695
GI_6912247-S	ENSG00000123992	DNPEP	Aspartyl aminopeptidase	1.05286	0.00111377	0.019439
GI_28376645-S	ENSG00000189403	HMGB1	High mobility group protein B1	-1.20889	0.0011186	0.0194983
GI_4503986-S	ENSG00000137563	GGH	Gamma-glutamyl hydrolase precursor	-1.02763	0.0011194	0.0194983
GI_23510339-A	ENSG00000130985	UBE1	Ubiquitin-activating enzyme E1	1.13894	0.00111956	0.0194983
GI_21361735-S	ENSG00000140750	ARHGAP17	Rho GTPase-activating protein 17	1.08763	0.00112339	0.019551
GI_39725949-S	ENSG00000086200	IPO11	Importin-11	-1.03324	0.00112953	0.0196384
GI_40217846-S	ENSG00000144028	ASCC3L1	U5 small nuclear ribonucleoprotein 200 kDa helicase	1.09713	0.00113064	0.0196384
GI_34452735-A	ENSG00000101417	PXMP4	Peroxisomal membrane protein 4	1.04161	0.00113113	0.0196384
GI_37674288-S	ENSG00000122674	C7orf28B	Uncharacterized protein C7orf28	-1.08755	0.00113204	0.0196384
GI_21361446-S	ENSG00000090104	RGS1	Regulator of G-protein signaling 1	-1.02707	0.00113244	0.0196384
GI_31377588-S	ENSG00000132718	SYT11	Synaptotagmin-11	1.06773	0.00113435	0.0196575
GI_42657986-S	NA	NA	NA	1.12603	0.00113657	0.019682
GI_6912507-S	ENSG00000108960	MMD	Monocyte to macrophage differentiation protein	-1.11658	0.00113867	0.0197
GI_21361788-S	ENSG00000167766	ZNF83	Zinc finger protein 83	-1.11166	0.00113923	0.0197
GI_28274698-S	ENSG00000127328	RAB3IP	RAB3A-interacting protein	-1.04669	0.00114096	0.0197133
GI_34147657-S	ENSG00000175197	DDIT3	DNA damage-inducible transcript 3	-1.066	0.00114161	0.0197133
GI_41352690-S	ENSG00000068697	LAPTM4A	Lysosomal-associated transmembrane protein 4A	-1.043	0.00114453	0.0197497
GI_42544178-S	ENSG00000148337	CIZ1	Cip1-interacting zinc finger protein	1.0213	0.0011524	0.0198714
GI_21361283-S	ENSG00000119953	SMNDC1	Survival of motor neuron-related-splicing factor 30	-1.05132	0.00115433	0.0198906
GI_21237793-I	ENSG00000139436	GIT2	ARF GTPase-activating protein GIT2	-1.09478	0.00116179	0.020005
GI_15011879-S	ENSG00000134602	MST4_HUMAN	Serine/threonine-protein kinase MST4	-1.07796	0.00117025	0.0201363
GI_40255224-S	ENSG00000175455	CCDC14	coiled-coil domain containing 14	-1.09697	0.001173	0.0201694
GI_23238195-S	ENSG00000100385	IL2RB	Interleukin-2 receptor subunit beta precursor	1.23021	0.00117568	0.0202012
GI_37543271-S	ENSG00000141258	O43147-2	RUN and TBC1 domain containing 1 isoform 1	1.06964	0.00117743	0.0202113
GI_6382063-S	ENSG00000014257	ACPP	Prostatic acid phosphatase precursor	-1.03042	0.00117844	0.0202113
GI_31881778-A	ENSG00000144591	GMPPA	GDP-mannose pyrophosphorylase A	1.0745	0.00117912	0.0202113
GI_42718012-A	ENSG00000101773	RBBP8	Retinoblastoma-binding protein 8	-1.03322	0.00117958	0.0202113
GI_22062495-S	NA	NA	NA	1.14013	0.00118725	0.0203285
GI_29550827-S	ENSG00000182827	ACBD3	Golgi resident protein GCP60	-1.07056	0.00119065	0.0203652
GI_42658480-S	NA	NA	NA	1.18475	0.00119107	0.0203652
GI_9506696-S	ENSG00000138381	ASNSD1	asparagine synthetase domain containing 1	-1.12065	0.00119388	0.0203989
GI_7662451-S	ENSG00000135049	AGTPBP1	ATP/GTP binding protein 1	-1.09368	0.00119562	0.0204144
GI_32528285-I	ENSG00000097021	ACOT7	Cytosolic acyl coenzyme A thioester hydrolase	1.01588	0.00119762	0.0204201
GI_23397573-S	ENSG00000173548	SH3PX3	SH3 and PX domain containing 3	1.02153	0.00119763	0.0204201
GI_29826318-A	ENSG00000087274	ADD1	Alpha-adducin	1.15562	0.00119878	0.0204236
GI_9506646-S	NA	NA	NA	-1.03173	0.00119952	0.0204236
GI_4504042-A	ENSG00000141404	GNAL	Guanine nucleotide-binding protein G	1.02267	0.00120408	0.020487
GI_27754770-I	ENSG00000156453	PCDH1	Protocadherin-1 precursor	1.02791	0.0012149	0.0206566
GI_42659101-S	NA	NA	NA	1.02103	0.00121788	0.0206929
GI_33519462-S	ENSG00000130414	NDUFA10	NADH dehydrogenase	1.06116	0.00121933	0.0207032
GI_23097314-S	NA	NA	NA	-1.07239	0.00122521	0.0207743
GI_20070263-S	ENSG00000068912	C2orf30	XTP3-transactivated gene B protein precursor	-1.06769	0.00122523	0.0207743
GI_38570150-I	ENSG00000085231	TAF9	Transcription initiation factor TFIID subunit 9	-1.07925	0.00122809	0.0208084
GI_9558740-S	ENSG00000204856	C12orf24	Uncharacterized protein C12orf24	-1.0528	0.00122991	0.0208247
GI_40254923-S	ENSG00000108829	LRRC59	Leucine-rich repeat-containing protein 59	1.05737	0.00123634	0.0208875
GI_9943840-S	ENSG00000120656	TAF12	Transcription initiation factor TFIID subunit 12	-1.08656	0.00123723	0.0208875
GI_34335274-A	ENSG00000089041	P2RX7	P2X purinoceptor 7	1.06947	0.00123733	0.0208875
GI_21264593-A	ENSG00000047365	CENTD1	Centaurin-delta 1	-1.03159	0.00123751	0.0208875
GI_24308457-S	ENSG00000152022	LIX1L	LIX1-like protein	-1.02407	0.00123791	0.0208875
GI_13376557-S	ENSG00000168681	Q9H762_HUMAN	CDNA: FLJ21272 fis, clone COL01753	1.09608	0.00124006	0.0209094
GI_37693524-A	ENSG00000136870	ZNF189	Zinc finger protein 189	-1.04127	0.00124314	0.0209468
GI_29568092-S	ENSG00000118680	NP_291024.1	myosin regulatory light chain MRCL2	-1.18174	0.00124418	0.0209499
GI_24308092-S	ENSG00000105216	LSM14A	LSM14 protein homolog A	-1.12807	0.00124511	0.0209511
GI_4503746-S	ENSG00000136068	FLNB	Filamin-B	1.03893	0.00124671	0.0209515
GI_24308387-S	ENSG00000158526	TSR2	Pre-rRNA-processing protein TSR2 homolog	1.05291	0.0012469	0.0209515
GI_4507810-S	ENSG00000148154	UGCG	Ceramide glucosyltransferase	-1.10766	0.00124804	0.0209515
GI_15147251-S	ENSG00000100092	PDXP	SH3 domain-binding protein 1	1.19439	0.00124858	0.0209515
GI_27735074-S	ENSG00000151470	C4orf33	Uncharacterized protein C4orf33	-1.03672	0.00124961	0.0209544
GI_31543612-S	ENSG00000047634	SCML1	Sex comb on midleg-like protein 1	-1.0354	0.00125834	0.0210863
GI_42476014-S	ENSG00000121316	LAML1_HUMAN	LAMA-like protein 1 precursor	-1.22221	0.00125935	0.0210887
GI_26051277-S	ENSG00000196313	NP_742017.1	nuclear pore membrane protein 121	1.13112	0.00126021	0.0210887
GI_24430193-I	NA	NA	NA	1.02161	0.00126114	0.0210898
GI_13787194-S	ENSG00000163283	ALPP	Alkaline phosphatase, placental type precursor	1.09821	0.0012654	0.0211439
GI_34330189-S	ENSG00000181666	HKR1	Krueppel-related zinc finger protein 1	1.05132	0.00126612	0.0211439
GI_42660254-S	ENSG00000174373	GARNL1	GTPase-activating Rap/Ran-GAP domain-like 1	-1.08051	0.00126855	0.02117
GI_8924082-S	ENSG00000063046	EIF4B	Eukaryotic translation initiation factor 4B	-1.09549	0.00127025	0.021183
GI_24308042-S	ENSG00000158467	SAHH3_HUMAN	Putative adenosylhomocysteinase 3	1.02681	0.00127161	0.021183
GI_7669489-A	ENSG00000182944	EWSR1	RNA-binding protein EWS	1.10147	0.00127193	0.021183
GI_5031962-S	ENSG00000161999	NP_001005920.2	Similar to C Elegans protein F17C85	1.05995	0.00127423	0.0212068
GI_22538417-A	ENSG00000155096	AZIN1	Antizyme inhibitor 1	-1.04317	0.00127521	0.0212086
GI_31559774-S	ENSG00000170185	USP38	Ubiquitin carboxyl-terminal hydrolase 38	-1.07954	0.00127648	0.0212151
GI_34452720-S	ENSG00000154727	GABPA	GA-binding protein alpha chain	-1.05075	0.00127875	0.0212345
GI_4507878-S	ENSG00000213585	VDAC4	Voltage-dependent anion-selective channel protein 1	1.0823	0.00127938	0.0212345
GI_23821012-S	ENSG00000196453	ZNF777	zinc finger protein 777	1.05012	0.00128539	0.0213196
GI_34222245-I	ENSG00000174775	HRAS	GTPase HRas precursor	1.02191	0.00128681	0.0213287
GI_24431962-S	ENSG00000110448	CD5	T-cell surface glycoprotein CD5 precursor	1.09663	0.00128921	0.0213539
GI_19913404-S	ENSG00000198900	TOP1	DNA topoisomerase 1	-1.07387	0.00129671	0.0214636
GI_22547156-S	ENSG00000127220	ABHD8	Abhydrolase domain-containing protein 8	1.02502	0.00130062	0.0215137
GI_13443025-S	ENSG00000147231	CXorf57	Uncharacterized protein CXorf57	-1.02351	0.00131209	0.0216742
GI_31083258-I	ENSG00000078304	PPP2R5C	Serine/threonine-protein phosphatase 2A 56 kDa regulatory subunit gamma isoform	1.02048	0.00131211	0.0216742
GI_42560245-I	ENSG00000171453	POLR1C	DNA-directed RNA polymerases I and III subunit RPAC1	1.04829	0.00131792	0.0217556
GI_7669496-S	ENSG00000144746	ARL6IP5	PRA1 family protein 3	-1.26943	0.00132018	0.0217781
GI_4557616-S	ENSG00000183087	GAS6	Growth-arrest-specific protein 6 precursor	1.02809	0.00132196	0.0217927
GI_8923004-S	ENSG00000165055	NP_060866.2	methyltransferase like 2B	1.06182	0.00132426	0.0218158
GI_23503334-S	NA	NA	NA	-1.0645	0.00132616	0.0218324
GI_16418408-S	ENSG00000152558	TMEM123	Porimin precursor	-1.37805	0.00132715	0.0218339
GI_45643116-S	ENSG00000146872	TLK2	Serine/threonine-protein kinase tousled-like 2	-1.04107	0.001329	0.0218396
GI_13376746-S	ENSG00000151413	NUBPL	Nucleotide-binding protein-like	1.16743	0.00132986	0.0218396
GI_19923175-S	ENSG00000033867	SLC4A7	Sodium bicarbonate cotransporter 3	-1.14465	0.00133018	0.0218396
GI_32698703-S	ENSG00000205356	NP_056210.1		1.06848	0.00133371	0.0218698
GI_38683837-S	ENSG00000196776	CD47	Leukocyte surface antigen CD47 precursor	-1.13744	0.00133382	0.0218698
GI_37556084-S	NA	NA	NA	-1.07267	0.00133592	0.0218895
GI_15834623-S	ENSG00000096063	SRPK1	Serine/threonine-protein kinase SRPK1	-1.14812	0.00133694	0.0218915
GI_40805830-S	ENSG00000113328	CCNG1	Cyclin-G1	-1.03433	0.00133883	0.0219077
GI_38569468-S	ENSG00000158863	RAI16	Retinoic acid-induced protein 16	1.06772	0.00134168	0.0219274
GI_23238218-S	ENSG00000100206	DMC1	Meiotic recombination protein DMC1/LIM15 homolog	1.19566	0.00134183	0.0219274
GI_37620170-S	ENSG00000106948	AKNA	AT-hook-containing transcription factor	1.13609	0.00134421	0.0219515
GI_33286417-A	ENSG00000067225	PKM2	Pyruvate kinase isozymes M1/M2	1.16629	0.00134535	0.0219554
GI_14141158-A	ENSG00000096746	HNRPH3	Heterogeneous nuclear ribonucleoprotein H3	-1.08574	0.0013503	0.0220215
GI_22035647-I	ENSG00000128284	APOL3	Apolipoprotein-L3	-1.01864	0.00135199	0.0220343
GI_16554602-S	ENSG00000175110	MRPS22	Mitochondrial 28S ribosomal protein S22	-1.06127	0.00135402	0.0220526
GI_7706130-S	ENSG00000134285	FKBP11	FK506-binding protein 11 precursor	1.0941	0.00135613	0.0220598
GI_27886558-I	ENSG00000174123	TLR10	Toll-like receptor 10 precursor	1.16737	0.00135628	0.0220598
GI_37622344-A	ENSG00000099326	MZF1	Myeloid zinc finger 1	1.07574	0.00135986	0.0221033
GI_31742491-S	ENSG00000078177	N4BP2_HUMAN	NEDD4-binding protein 2	1.12796	0.0013623	0.0221282
GI_19923934-S	ENSG00000176476	CCDC101	Coiled-coil domain-containing protein 101	1.05821	0.00136579	0.0221611
GI_18426899-A	ENSG00000213705	GNAS3_HUMAN	Neuroendocrine secretory protein 55	1.17775	0.00136614	0.0221611
GI_24233529-S	ENSG00000065413	ANKRD44	Ankyrin repeat domain-containing protein 44	1.14676	0.00136867	0.0221873
GI_13375659-S	ENSG00000162972	C2orf47	Uncharacterized protein C2orf47	-1.04445	0.00137938	0.0223461
GI_18375651-S	ENSG00000127947	PTPN12	Tyrosine-protein phosphatase non-receptor type 12	-1.08561	0.00138238	0.0223799
GI_38683838-S	ENSG00000153283	CD96	T-cell surface protein tactile precursor	1.11993	0.00138429	0.022396
GI_16418350-S	ENSG00000142039	CCDC97	Coiled-coil domain-containing protein 97	1.05192	0.00138548	0.0224002
GI_19913435-S	ENSG00000113732	ATP6V0E1	Vacuolar ATP synthase subunit e 1	-1.16432	0.0013897	0.0224536
GI_4506756-S	ENSG00000198626	RYR2	Ryanodine receptor 2	-1.02023	0.00139413	0.0224854
GI_7657640-S	ENSG00000088451	TGDS	dTDP-D-glucose 4,6-dehydratase	-1.06113	0.00139419	0.0224854
GI_13124890-S	ENSG00000141429	GALNT1	Polypeptide N-acetylgalactosaminyltransferase 1	-1.0348	0.00139443	0.0224854
GI_34222139-S	ENSG00000119899	SLC17A5	Sialin	-1.06582	0.00140248	0.0226002
GI_40018647-S	ENSG00000065000	AP3D1	AP-3 complex subunit delta-1	1.08546	0.00140477	0.0226221
GI_4505664-S	NA	NA	NA	1.08571	0.00140779	0.0226557
GI_33457331-S	ENSG00000161847	RAVER1	Ribonucleoprotein PTB-binding 1	1.06291	0.00141251	0.0227004
GI_21040319-A	ENSG00000159140	SON	SON protein	1.17421	0.00141363	0.0227004
GI_37540621-S	ENSG00000087269	NOL14	Nucleolar protein 14	1.07125	0.00141424	0.0227004
GI_24308184-S	ENSG00000125912	NCLN	Nicalin precursor	1.05953	0.00141429	0.0227004
GI_37563738-S	ENSG00000100014	SPECC1L	Cytospin-A	1.02809	0.00142828	0.0229098
GI_4502100-S	ENSG00000135046	ANXA1	Annexin A1	-1.29047	0.00143357	0.0229796
GI_21361536-S	ENSG00000050130	C14orf100	Medulloblastoma antigen MU-MB-504	-1.05799	0.00143682	0.0230166
GI_6995998-S	ENSG00000168374	ARF4	ADP-ribosylation factor 4	-1.09137	0.00144598	0.023148
GI_22027504-S	ENSG00000101464	PIGU	GPI transamidase component PIG-U	1.04278	0.00144756	0.0231581
GI_13376244-S	ENSG00000005955	GGNBP2	Protein ZNF403	-1.06483	0.00144955	0.0231747
GI_37577120-S	ENSG00000166527	CLEC4D	C-type lectin domain family 4 member D	-1.04219	0.00145484	0.023244
GI_8923054-S	ENSG00000197410	DCHS2	dachsous 2 isoform 1	-1.02394	0.00146369	0.0233632
GI_34147489-S	ENSG00000151366	NDUFC2	NADH dehydrogenase	1.14139	0.00146421	0.0233632
GI_15451909-I	ENSG00000196954	CASP4	Caspase-4 precursor	-1.02948	0.00146704	0.0233795
GI_38683864-I	NA	NA	NA	-1.02166	0.00146716	0.0233795
GI_21614527-S	ENSG00000126934	MAP2K2	Dual specificity mitogen-activated protein kinase kinase 2	1.13391	0.00147141	0.023432
GI_14141150-S	ENSG00000169813	HNRPF	Heterogeneous nuclear ribonucleoprotein F	-1.02166	0.00147803	0.023522
GI_14042987-S	ENSG00000132205	EMILIN2	EMILIN-2 precursor	1.1265	0.001479	0.023522
GI_20631986-S	ENSG00000206353	SKIV2L	Helicase SKI2W	1.09526	0.00148407	0.0235874
GI_4885402-S	ENSG00000172534	HCFC1	Host cell factor	1.03853	0.0014855	0.0235947
GI_20336255-I	NA	NA	NA	1.13557	0.00149092	0.0236577
GI_23308578-S	ENSG00000110958	PTGES3	Prostaglandin E synthase 3	-1.17664	0.00149141	0.0236577
GI_16936523-S	ENSG00000125084	WNT1	Proto-oncogene protein Wnt-1 precursor	1.02834	0.00149513	0.0237012
GI_34222309-S	ENSG00000136504	MYST2	Histone acetyltransferase MYST2	1.07609	0.00149634	0.0237051
GI_27477767-S	ENSG00000157833	FAM59B	Protein FAM59B	1.02786	0.00149995	0.0237365
GI_37543779-S	ENSG00000151743	AMN1	Protein AMN1 homolog	-1.02708	0.00150027	0.0237365
GI_15451762-I	ENSG00000140464	PML	Probable transcription factor PML	1.02819	0.0015044	0.0237863
GI_17402901-S	ENSG00000185838	GNB1L	Guanine nucleotide-binding protein subunit beta-like protein 1	1.05833	0.001506	0.0237962
GI_5729841-S	ENSG00000124767	GLO1	Lactoylglutathione lyase	-1.07163	0.00151553	0.0238897
GI_37564256-S	ENSG00000100364	C22orf9	Uncharacterized protein C22orf9	1.07447	0.00151624	0.0238897
GI_38016912-S	ENSG00000111786	SFRS9	Splicing factor, arginine/serine-rich 9	-1.0952	0.0015168	0.0238897
GI_24475722-S	ENSG00000178425	NT5DC1	5'-nucleotidase domain-containing protein 1	-1.05597	0.00151687	0.0238897
GI_21265128-A	ENSG00000143258	USP21	Ubiquitin carboxyl-terminal hydrolase 21	1.02728	0.0015177	0.0238897
GI_18491027-S	ENSG00000137876	C15orf15	Probable ribosome biogenesis protein RLP24	-1.3031	0.00151853	0.0238897
GI_34147725-A	ENSG00000160691	SHC1	SHC-transforming protein 1	1.06904	0.00151878	0.0238897
GI_9845292-S	ENSG00000100918	REC8	Meiotic recombination protein REC8-like 1	1.09253	0.00152141	0.0239155
GI_44680150-S	NA	NA	NA	-1.27431	0.00152664	0.0239824
GI_13376847-S	ENSG00000064726	BTBD1	BTB/POZ domain-containing protein 1	-1.05774	0.00153096	0.0240346
GI_45120110-S	ENSG00000170852	KBTBD2	Kelch repeat and BTB domain-containing protein 2	-1.05851	0.00153478	0.0240791
GI_21361723-S	ENSG00000101888	NXT2	NTF2-related export protein 2	-1.03605	0.00153653	0.0240801
GI_4506330-S	ENSG00000150787	PTS	6-pyruvoyl tetrahydrobiopterin synthase	-1.03382	0.00153728	0.0240801
GI_37539834-S	ENSG00000148396	SEC16A	Uncharacterized protein KIAA0310	1.11524	0.00153798	0.0240801
GI_40254981-S	ENSG00000065809	FAM107B	Protein FAM107B	-1.16323	0.0015388	0.0240801
GI_30089957-S	ENSG00000134056	MRPS36	Mitochondrial 28S ribosomal protein S36	-1.09451	0.00154008	0.0240848
GI_5453745-S	ENSG00000136371	MTHFS	5-formyltetrahydrofolate cyclo-ligase	-1.07926	0.00154721	0.0241451
GI_38524590-S	ENSG00000185294	NP_787078.1	intramembrane protease 5	1.02863	0.00154825	0.0241451
GI_5032096-S	ENSG00000130821	SLC6A8	Sodium- and chloride-dependent creatine transporter 1	1.13347	0.00154867	0.0241451
GI_32189381-S	ENSG00000171204	TMEM126B	Transmembrane protein 126B	-1.09023	0.00155061	0.0241451
GI_41393589-S	ENSG00000006634	DBF4	Protein DBF4 homolog	1.1852	0.00155133	0.0241451
GI_32698693-S	ENSG00000109184	DCUN1D4	DCN1-like protein 4	-1.05692	0.00155137	0.0241451
GI_27501445-S	ENSG00000139726	DENR	Density-regulated protein	-1.09511	0.0015514	0.0241451
GI_7382485-S	ENSG00000112237	CCNC	Cyclin-C	-1.03219	0.00155304	0.0241451
GI_21071024-S	ENSG00000197061	HIST2H4B	Histone H4	-1.30828	0.00155448	0.0241451
GI_33589860-S	ENSG00000168461	RAB31	Ras-related protein Rab-31	-1.19942	0.00155473	0.0241451
GI_34147449-S	ENSG00000145337	PIGY	Protein preY, mitochondrial precursor	-1.1489	0.00155544	0.0241451
GI_24462252-S	ENSG00000175395	ZNF25	Zinc finger protein 25	-1.05116	0.00155583	0.0241451
GI_34328914-A	ENSG00000177697	CD151	CD151 antigen	1.15668	0.00155727	0.0241521
GI_14249551-S	ENSG00000138463	DIRC2	Disrupted in renal carcinoma protein 2	-1.06661	0.00158171	0.0245155
GI_33620744-S	ENSG00000165494	PCF11	Pre-mRNA cleavage complex 2 protein Pcf11	-1.09538	0.00158736	0.0245836
GI_20336291-A	ENSG00000132153	DHX30	Putative ATP-dependent RNA helicase DHX30	1.0454	0.00158812	0.0245836
GI_8393607-S	ENSG00000133731	IMPA1	Inositol monophosphatase	-1.0529	0.00159066	0.0246072
GI_32189389-S	ENSG00000139372	TDG	G/T mismatch-specific thymine DNA glycosylase	-1.09063	0.00159794	0.0247042
GI_4557895-S	ENSG00000171100	MTM1	Myotubularin	-1.03782	0.00160261	0.0247606
GI_18860850-A	ENSG00000133895	MEN1	Menin	1.03186	0.00160557	0.0247758
GI_20070291-S	ENSG00000136213	CHST12	Carbohydrate sulfotransferase 12	1.06417	0.00160562	0.0247758
GI_42661184-S	ENSG00000198740	ZNF652	Zinc finger protein 652	1.14455	0.00160719	0.0247843
GI_33469953-A	ENSG00000125976	RBM12	RNA-binding protein 12	-1.05399	0.00161235	0.0248481
GI_4757793-S	ENSG00000169093	ASMTL	N-acetylserotonin O-methyltransferase-like protein	1.05808	0.00161364	0.0248523
GI_37655174-S	ENSG00000198393	ZNF26	Zinc finger protein 26	-1.04624	0.00161648	0.024871
GI_23957679-S	ENSG00000159496	RGDSR_HUMAN	Ral-GDS-related protein	-1.16396	0.00161689	0.024871
GI_4503136-S	ENSG00000141086	CTRL	Chymotrypsin-like protease CTRL-1 precursor	1.02387	0.00161796	0.0248717
GI_4757883-S	ENSG00000168675	C18orf1	Uncharacterized protein C18orf1	-1.03178	0.001629	0.0249873
GI_20428653-S	ENSG00000143933	CALM_HUMAN	Calmodulin	-1.21984	0.00162965	0.0249873
GI_9961243-S	ENSG00000135776	ABCB10	ATP-binding cassette sub-family B member 10, mitochondrial precursor	-1.04053	0.00163016	0.0249873
GI_34147619-S	ENSG00000103966	EHD4	EH domain-containing protein 4	1.04374	0.00163039	0.0249873
GI_21536427-S	ENSG00000182093	WRB	Tryptophan-rich protein	-1.0297	0.00163061	0.0249873
GI_5174444-S	ENSG00000115365	LANCL1	LanC-like protein 1	-1.0851	0.00163211	0.024991
GI_37541681-S	ENSG00000176748	Q9H2C7_HUMAN	Odorant receptor HOR3'beta2	1.01632	0.0016329	0.024991
GI_24308254-S	ENSG00000186020	ZNF529	Zinc finger protein 529	-1.05153	0.00163527	0.0250116
GI_13569844-S	ENSG00000085274	MYNN	Myoneurin	-1.04998	0.00164063	0.0250647
GI_5921996-S	ENSG00000179218	CALR	Calreticulin precursor	1.04391	0.0016408	0.0250647
GI_41152236-S	ENSG00000188428	TXNDC5	Muted protein homolog	-1.04896	0.00165205	0.0252139
GI_7662393-S	ENSG00000107560	RAB11FIP2	Rab11 family-interacting protein 2	-1.04155	0.00165264	0.0252139
GI_38045939-S	ENSG00000092098	RNF31	RING finger protein 31	1.08284	0.00165832	0.0252847
GI_31543088-S	ENSG00000121104	FAM117A	Protein FAM117A	1.10185	0.00166027	0.0252977
GI_18105001-I	NA	NA	NA	1.08612	0.00166125	0.0252977
GI_4502192-S	ENSG00000078061	ARAF	A-Raf proto-oncogene serine/threonine-protein kinase	1.06501	0.00166358	0.0253031
GI_39725699-S	ENSG00000130713	EXOSC2	Exosome complex exonuclease RRP4	1.11587	0.00166397	0.0253031
GI_32171251-S	ENSG00000165661	QSOX2	Sulfhydryl oxidase 2 precursor	-1.03645	0.00166472	0.0253031
GI_4809282-S	ENSG00000084110	HAL	Histidine ammonia-lyase	-1.09197	0.00166712	0.0253237
GI_19923163-S	ENSG00000160218	TMEM1	Transmembrane protein 1	-1.0466	0.00166815	0.0253237
GI_35493915-S	ENSG00000118705	RPN2	Dolichyl-diphosphooligosaccharide--protein glycosyltransferase 63 kDa subunit precursor	1.10552	0.00167507	0.0254023
GI_21312133-S	ENSG00000099917	MED15	Positive cofactor 2 glutamine/Q-rich-associated protein	1.09922	0.00167542	0.0254023
GI_14042967-S	ENSG00000169682	SPNS1	spinster homolog 1	1.08902	0.00167864	0.025421
GI_29743323-S	NA	NA	NA	1.08073	0.00167874	0.025421
GI_33359693-A	ENSG00000181669			-1.06861	0.00168045	0.0254311
GI_29570787-I	NA	NA	NA	1.01985	0.00168383	0.0254406
GI_21359962-S	ENSG00000143207	RFWD2	E3 ubiquitin-protein ligase RFWD2	-1.10129	0.00168387	0.0254406
GI_4753160-S	ENSG00000077235	GTF3C1	General transcription factor 3C polypeptide 1	1.05393	0.00168585	0.0254406
GI_13129103-S	ENSG00000110104	CCDC86	Coiled-coil domain-containing protein 86	1.02331	0.00168593	0.0254406
GI_8922429-S	ENSG00000137814	CEP27	Centrosomal protein of 27 kDa	1.15499	0.0016863	0.0254406
GI_21450821-S	ENSG00000157353	FUK	L-fucose kinase	1.03071	0.00168924	0.0254693
GI_27477125-S	ENSG00000186432	KPNA4	Importin subunit alpha-4	-1.09328	0.00169431	0.0255299
GI_11612658-S	ENSG00000126258	FXYD7	FXYD domain-containing ion transport regulator 7	1.03317	0.00170311	0.0256466
GI_22027479-S	ENSG00000143157	POGK	Pogo transposable element with KRAB domain	1.06563	0.00170861	0.0257136
GI_21040323-A	ENSG00000113916	BCL6	B-cell lymphoma 6 protein	-1.25122	0.00171021	0.0257217
GI_38524599-S	ENSG00000198046	ZNF667	Zinc finger protein 667	1.16964	0.00171206	0.0257338
GI_21327707-I	ENSG00000187109	NAP1L1	Nucleosome assembly protein 1-like 1	-1.12813	0.0017154	0.0257637
GI_37556080-S	ENSG00000149346	C20orf94	Uncharacterized protein C20orf94	1.0498	0.00171617	0.0257637
GI_5729849-S	ENSG00000065135	GNAI3	Guanine nucleotide-binding protein G	-1.04644	0.00171801	0.0257754
GI_37693520-S	ENSG00000157326	DHRS4	Dehydrogenase/reductase SDR family member 4	1.04664	0.00172323	0.0258378
GI_7706610-S	ENSG00000151332	MBIP	MAP3K12-binding inhibitory protein 1	-1.03722	0.00172615	0.0258657
GI_21040254-S	ENSG00000153914	SFRS12	Splicing factor, arginine/serine-rich 12	-1.02947	0.00172812	0.0258772
GI_32483368-A	ENSG00000135336	ORC3L	Origin recognition complex subunit 3	-1.03701	0.00172904	0.0258772
GI_42657971-S	ENSG00000133619	KRBA1	KRAB-A domain containing 1	1.03868	0.00173571	0.0259478
GI_19923436-S	ENSG00000147853	AK3	GTP:AMP phosphotransferase mitochondrial	-1.05261	0.0017365	0.0259478
GI_11038652-S	ENSG00000103569	AQP9	Aquaporin-9	-1.30339	0.00173695	0.0259478
GI_4505892-S	ENSG00000102007	PLP2	Proteolipid protein 2	-1.11106	0.001739	0.025952
GI_8923558-S	ENSG00000151093	OXSM	3-oxoacyl- synthase, mitochondrial precursor	-1.02492	0.00173936	0.025952
GI_21237760-S	ENSG00000110651	CD81	CD81 antigen	1.17252	0.00174238	0.025981
GI_14251208-S	ENSG00000206394	CLIC1_HUMAN	Chloride intracellular channel protein 1	-1.22703	0.00174419	0.0259881
GI_31343344-S	ENSG00000182400	TRAPPC6B	Trafficking protein particle complex subunit 6B	-1.03645	0.00174498	0.0259881
GI_21362111-S	ENSG00000105983	LMBR1	Limb region 1 protein homolog	-1.03764	0.00175187	0.0260723
GI_34147547-S	ENSG00000153989	NUS1	Nogo-B receptor precursor	-1.06131	0.00175278	0.0260723
GI_17975754-I	ENSG00000005302	MSL3L1	Male-specific lethal 3-like 1	-1.02932	0.00175605	0.0261051
GI_33186904-S	ENSG00000162600	OMA1	OMA1 homolog, zinc metallopeptidase	-1.07171	0.00176258	0.0261745
GI_4504038-S	ENSG00000060558	GNA15	Guanine nucleotide-binding protein alpha-15 subunit	1.07439	0.00176287	0.0261745
GI_33359696-A	ENSG00000132388	UBE2G1	Ubiquitin-conjugating enzyme E2 G1	-1.02117	0.00176526	0.026194
GI_21040276-S	ENSG00000164535	DAGLB	Sn1-specific diacylglycerol lipase beta	1.07892	0.00176767	0.0262138
GI_5730066-S	ENSG00000080603	NP_006653.2	Snf2-related CBP activator protein	1.04096	0.00177439	0.0262975
GI_24307888-S	ENSG00000103194	USP10	Ubiquitin carboxyl-terminal hydrolase 10	-1.21257	0.0017791	0.0263512
GI_24308048-S	ENSG00000113593	PPWD1	Peptidylprolyl isomerase domain and WD repeat-containing protein 1	-1.06258	0.00179552	0.0265746
GI_21361646-S	ENSG00000168710	AHCYL1	Putative adenosylhomocysteinase 2	1.10215	0.00179745	0.0265746
GI_41350197-S	ENSG00000168876	ANKRD49	Ankyrin repeat domain-containing protein 49	-1.09727	0.00179745	0.0265746
GI_5174754-S	ENSG00000107372	ZFAND5	AN1-type zinc finger protein 5	-1.18198	0.0017986	0.0265755
GI_24497619-S	ENSG00000167881	SRP68	Signal recognition particle 68 kDa protein	1.05782	0.0018003	0.0265845
GI_33636761-S	ENSG00000166140	ZFYVE19	Zinc finger FYVE domain-containing protein 19	1.02399	0.00180818	0.0266702
GI_23503314-S	ENSG00000165424	C10orf56	Zinc finger CCHC domain-containing protein C10orf56	1.03923	0.0018083	0.0266702
GI_40353205-S	ENSG00000196821	C6orf106	Uncharacterized protein C6orf106	1.03584	0.00181044	0.0266857
GI_42659167-S	NA	NA	NA	-1.03793	0.00181271	0.026703
GI_15812185-I	ENSG00000110429	FBXO3	F-box only protein 3	-1.02966	0.00181737	0.0267447
GI_4758875-S	ENSG00000100836	PABPN1	Polyadenylate-binding protein 2	1.03635	0.00181783	0.0267447
GI_10864024-S	ENSG00000137504	CREBZF	CREB/ATF bZIP transcription factor	-1.07491	0.00181894	0.0267447
GI_6005787-S	ENSG00000010322	NISCH	nischarin	1.07263	0.00182051	0.0267447
GI_13376087-S	ENSG00000137776	SLTM	modulator of estrogen induced transcription isoform a	-1.07917	0.00182156	0.0267447
GI_19743812-I	ENSG00000150093	ITGB1	Integrin beta-1 precursor	-1.24965	0.00182223	0.0267447
GI_6005951-S	ENSG00000027847	B4GALT7	Beta-1,4-galactosyltransferase 7	1.04349	0.00182323	0.0267447
GI_40354208-S	ENSG00000127415	IDUA	Alpha-L-iduronidase precursor	1.04059	0.00182792	0.0267974
GI_31377779-S	ENSG00000165156	ZHX1	Zinc fingers and homeoboxes protein 1	-1.04761	0.00183106	0.0268264
GI_42657651-S	ENSG00000137216	TMEM63B	Transmembrane protein 63B	1.0352	0.00183232	0.0268264
GI_30157437-S	ENSG00000070047	K1542_HUMAN	RING and PHD-finger domain-containing protein KIAA1542	1.02613	0.0018332	0.0268264
GI_29029609-A	ENSG00000171631	P2RY6	P2Y purinoceptor 6	1.03264	0.00183654	0.0268561
GI_41393186-S	ENSG00000188747	NOXA1	NADPH oxidase activator 1	1.02376	0.00183743	0.0268561
GI_38149839-A	ENSG00000075826	SEC31B	SEC31 homolog B	1.06512	0.00185157	0.027011
GI_8922332-S	ENSG00000104886	PLEKHJ1	pleckstrin homology domain containing, family J member 1	1.04059	0.00185189	0.027011
GI_37540496-S	ENSG00000136802	LRRC8A	Leucine-rich repeat-containing protein 8A	1.06437	0.00185212	0.027011
GI_37540765-S	ENSG00000215315			-1.04092	0.00185305	0.027011
GI_42716278-A	ENSG00000115677	HDLBP	Vigilin	1.11715	0.00185358	0.027011
GI_11038645-S	ENSG00000175334	BANF1	Barrier-to-autointegration factor	1.04386	0.00185945	0.0270665
GI_22094986-S	ENSG00000141564	RPTOR_HUMAN	Regulatory-associated protein of mTOR	1.037	0.00185961	0.0270665
GI_14589950-S	ENSG00000099817	POLR2E	DNA-directed RNA polymerases I, II, and III subunit RPABC1	1.14768	0.00186226	0.027089
GI_10864062-S	ENSG00000139946	PELI2	Protein pellino homolog 2	-1.08717	0.00186479	0.0271096
GI_21687263-S	ENSG00000167785	ZNF558	Zinc finger protein 558	-1.03843	0.00187399	0.0272271
GI_24475831-S	ENSG00000206430	NCR3	Natural cytotoxicity triggering receptor 3 precursor	1.1448	0.00187701	0.0272546
GI_24307954-S	ENSG00000055163	CYFIP2	Cytoplasmic FMR1-interacting protein 2	1.14953	0.00188333	0.02732
GI_24475984-S	ENSG00000111843	TMEM14C	Transmembrane protein 14C	-1.07984	0.00188443	0.02732
GI_34577082-A	ENSG00000148484	RSU1	Ras suppressor protein 1	1.08773	0.00188487	0.02732
GI_12408642-S	ENSG00000169925	BRD3	Bromodomain-containing protein 3	1.09972	0.00189612	0.0274667
GI_31377810-S	ENSG00000215426	Q8N7J1_HUMAN	CDNA FLJ25486 fis, clone CBL08612	1.03877	0.00189761	0.0274719
GI_31542500-S	ENSG00000023892	DEF6	differentially expressed in FDCP 6 homolog	1.08506	0.00189929	0.02748
GI_24371267-S	ENSG00000177432	NAP1L5	nucleosome assembly protein 1-like 5	-1.01978	0.00190834	0.0275944
GI_34787408-S	ENSG00000170471	KIAA1219	K1219_HUMAN Isoform 4 of Q86X10 - Homo sapiens	1.03381	0.00191554	0.0276822
GI_24430159-S	ENSG00000100519	PSMC6	26S protease regulatory subunit S10B	-1.11756	0.00191741	0.0276928
GI_5730109-S	ENSG00000140455	USP3	Ubiquitin carboxyl-terminal hydrolase 3	-1.09757	0.00192262	0.0277516
GI_7662313-S	NA	NA	NA	-1.06014	0.00192485	0.0277673
GI_42660606-S	NA	NA	NA	-1.03679	0.00192674	0.0277781
GI_5597012-S	ENSG00000166340	TPP1	Tripeptidyl-peptidase 1 precursor	1.17148	0.00192975	0.027805
GI_4504132-S	ENSG00000113580	NR3C1	Glucocorticoid receptor	-1.03239	0.00193415	0.027852
GI_42544137-S	ENSG00000077348	EXOSC5	Exosome complex exonuclease RRP46	1.04737	0.00194353	0.0279706
GI_21687111-S	ENSG00000167371	PRRT2	proline-rich transmembrane protein 2	1.02509	0.0019476	0.0280125
GI_39777615-A	ENSG00000135317	SNX14	Sorting nexin-14	-1.06375	0.00195216	0.0280586
GI_12669913-S	ENSG00000112242	E2F3	Transcription factor E2F3	-1.12007	0.00195313	0.0280586
GI_27881480-S	ENSG00000128340	RAC2	Ras-related C3 botulinum toxin substrate 2 precursor	1.17052	0.00195426	0.0280586
GI_34147580-S	ENSG00000164081	TEX264	Testis-expressed sequence 264 protein precursor	1.05194	0.00195542	0.0280587
GI_4503770-S	ENSG00000168522	FNTA	Protein farnesyltransferase/geranylgeranyltransferase type I alpha subunit	-1.13235	0.00195757	0.0280694
GI_32306535-S	ENSG00000122033	MTIF3	Translation initiation factor IF-3, mitochondrial precursor	-1.0836	0.00195846	0.0280694
GI_7662015-S	ENSG00000117016	RIMS3	Regulating synaptic membrane exocytosis protein 3	1.03876	0.00196141	0.0280951
GI_42658872-S	ENSG00000215374	Q4G0H1_HUMAN		1.01893	0.0019637	0.0281113
GI_20302159-S	ENSG00000116918	TSNAX	Translin-associated protein X	-1.06067	0.00196513	0.0281153
GI_24497442-S	ENSG00000126883	NUP214	Nuclear pore complex protein Nup214	-1.20177	0.00197046	0.0281751
GI_19923809-S	ENSG00000119777	NP_060197.4	CDNA FLJ90500 fis, clone NT2RP3004025	1.02809	0.00197383	0.0281813
GI_30425377-S	ENSG00000156171	TMEM77	Transmembrane protein 77	-1.0521	0.00197478	0.0281813
GI_21450760-S	ENSG00000160813	C7orf47	Putative uncharacterized protein C7orf47	-1.09935	0.0019771	0.0281813
GI_42544170-A	ENSG00000012061	ERCC1	DNA excision repair protein ERCC-1	1.06558	0.00197734	0.0281813
GI_4557422-S	ENSG00000197586	ENTPD6	Ectonucleoside triphosphate diphosphohydrolase 6	1.04433	0.00197776	0.0281813
GI_4757797-S	ENSG00000057663	ATG5	Autophagy protein 5	-1.03848	0.00197784	0.0281813
GI_14043031-A	ENSG00000125826	RBCK1	RanBP-type and C3HC4-type zinc finger-containing protein 1	1.1118	0.00198622	0.0282842
GI_33620752-S	ENSG00000117625	RCOR3	REST corepressor 3	-1.06074	0.00198774	0.0282893
GI_38373691-S	ENSG00000132475	H33_HUMAN	Histone H33	-1.06893	0.00199225	0.0283369
GI_42476213-S	ENSG00000170946	DPH4	DPH4 homolog	-1.02271	0.00199509	0.0283608
GI_14717406-S	ENSG00000178913	TAF7	Transcription initiation factor TFIID subunit 7	-1.08869	0.00199726	0.0283751
GI_4759335-S	ENSG00000165280	VCP	Transitional endoplasmic reticulum ATPase	1.03053	0.00200016	0.0283823
GI_40254417-S	ENSG00000166311	SMPD1	Sphingomyelin phosphodiesterase precursor	1.05861	0.00200084	0.0283823
GI_37595568-S	ENSG00000105472	CLEC11A	C-type lectin domain family 11 member A precursor	1.03397	0.00200126	0.0283823
GI_16936531-I	ENSG00000135446	CDK4	Cell division protein kinase 4	1.05531	0.00200918	0.0284781
GI_14719425-S	ENSG00000175229	GAL3ST3	Galactose-3-O-sulfotransferase 3	-1.0218	0.00201149	0.0284942
GI_10047103-S	ENSG00000008324	SS18L2	SS18-like protein 2	-1.17532	0.00201477	0.0285106
GI_40254932-S	ENSG00000006576	PHTF2	putative homeodomain transcription factor 2	-1.06321	0.00201539	0.0285106
GI_19913368-S	NA	NA	NA	1.03567	0.00201616	0.0285106
GI_8922550-S	ENSG00000114120	SLC25A36	Solute carrier family 25 member 36	-1.0352	0.00202058	0.0285322
GI_41281820-I	ENSG00000095370	SH2D3C	SH2 domain-containing protein 3C	1.1289	0.00202068	0.0285322
GI_41149660-S	NA	NA	NA	-1.02215	0.0020212	0.0285322
GI_37577100-A	ENSG00000138101	DTNB	Dystrobrevin beta	1.07204	0.00202372	0.0285513
GI_24475709-S	ENSG00000135070	ISCA1	Iron-sulfur cluster assembly 1 homolog, mitochondrial precursor	-1.08272	0.00202863	0.0286039
GI_38683845-S	ENSG00000139117	CPNE8	Copine-8	-1.03001	0.0020304	0.0286123
GI_21361381-S	ENSG00000130714	POMT1	Protein O-mannosyl-transferase 1	1.09258	0.00203354	0.028625
GI_40255248-S	ENSG00000144647	C3orf39	Uncharacterized glycosyltransferase AGO61 precursor	1.02649	0.00203479	0.028625
GI_14043021-S	ENSG00000166986	MARS	Methionyl-tRNA synthetase, cytoplasmic	1.06625	0.00203482	0.028625
GI_14591930-S	ENSG00000136152	COG3	Conserved oligomeric Golgi complex component 3	-1.03482	0.00203813	0.0286419
GI_21361733-S	ENSG00000114982	Q9P2N6-4	K1310_HUMAN Isoform 4 of Q9P2N6 - Homo sapiens	1.09756	0.00203838	0.0286419
GI_24308186-S	ENSG00000141994	DUS3L	tRNA-dihydrouridine synthase 3-like	1.04854	0.00203975	0.0286447
GI_32307179-S	ENSG00000106153	CHCHD2	Coiled-coil-helix-coiled-coil-helix domain-containing protein 2	-1.18969	0.0020446	0.0286963
GI_5729771-S	ENSG00000102805	CLN5	Ceroid-lipofuscinosis neuronal protein 5	-1.04606	0.00204596	0.0286989
GI_37221179-S	ENSG00000184677	ZBTB40	Zinc finger and BTB domain-containing protein 40	1.12054	0.00204963	0.0287337
GI_4505930-S	ENSG00000070501	POLB	DNA polymerase beta	-1.05899	0.00205806	0.0288353
GI_26787975-S	ENSG00000131724	IL13RA1	Interleukin-13 receptor alpha-1 chain precursor	-1.1707	0.00206187	0.0288721
GI_29741414-S	ENSG00000176182	NP_001012661.1	Myb protein P42POP	1.04555	0.00206412	0.0288739
GI_21314756-S	ENSG00000170270	C14orf142	C14orf142 protein	-1.03596	0.00206512	0.0288739
GI_23308728-A	NA	NA	NA	-1.04717	0.00206555	0.0288739
GI_34335234-A	ENSG00000106789	CORO2A	Coronin-2A	1.0406	0.00207393	0.0289744
GI_14916517-S	ENSG00000185009	AP3M1	AP-3 complex subunit mu-1	-1.07628	0.00207823	0.0290178
GI_32526910-S	ENSG00000164125	C4orf18	Uncharacterized protein C4orf18	-1.0955	0.00208077	0.0290366
GI_33620726-S	ENSG00000164548	TRA2A_HUMAN	Transformer-2 protein homolog	-1.13773	0.00208335	0.029056
GI_20270354-S	ENSG00000143891	GALM	Aldose 1-epimerase	1.05812	0.00209375	0.0291843
GI_24475700-S	ENSG00000204079	Q9H6Y8_HUMAN	CDNA: FLJ21673 fis, clone COL09042	1.16601	0.0021107	0.0294038
GI_20357561-S	ENSG00000121552	CSTA	Cystatin-A	-1.24233	0.00211575	0.0294573
GI_5803073-S	ENSG00000099949	LZTR1	Leucine-zipper-like transcriptional regulator 1	1.07939	0.002117	0.0294579
GI_8922957-S	ENSG00000136048	DRAM_HUMAN	Damage-regulated autophagy modulator	-1.03894	0.00211895	0.0294682
GI_32401472-S	ENSG00000186265	BTLA	B- and T-lymphocyte attenuator precursor	-1.02846	0.00212921	0.0295679
GI_20070207-S	ENSG00000106615	RHEB	GTP-binding protein Rheb precursor	-1.08196	0.00212952	0.0295679
GI_4505454-S	ENSG00000180530	NRIP1	Nuclear receptor-interacting protein 1	-1.03449	0.00212977	0.0295679
GI_37538719-S	ENSG00000164657			1.03751	0.0021357	0.0296228
GI_31083366-S	ENSG00000131558	EXOC4	Exocyst complex component 4	1.026	0.00213615	0.0296228
GI_40255148-S	ENSG00000142632	ARHGEF19	Rho guanine nucleotide exchange factor 19	1.03065	0.00214411	0.0297163
GI_33636737-I	ENSG00000142875	PRKACB	cAMP-dependent protein kinase, beta-catalytic subunit	-1.25053	0.00215186	0.0297931
GI_31377594-S	ENSG00000158545	NP_653205.2	conserved nuclear protein NHN1	1.09422	0.00215293	0.0297931
GI_41281989-I	ENSG00000072756	TRNT1	tRNA-nucleotidyltransferase 1, mitochondrial precursor	-1.03443	0.00215332	0.0297931
GI_18765755-A	ENSG00000157540	DYRK1A	Dual specificity tyrosine-phosphorylation-regulated kinase 1A	-1.10664	0.00216236	0.0299012
GI_37694064-A	ENSG00000147654	EBAG9	Receptor-binding cancer antigen expressed on SiSo cells	-1.11583	0.00216388	0.0299053
GI_37556116-S	ENSG00000085788	DDHD2	DDHD domain containing 2	1.02474	0.00217259	0.0300086
GI_42655750-S	ENSG00000126107	HECTD3	Probable E3 ubiquitin-protein ligase HECTD3	1.04461	0.00217473	0.0300211
GI_28178831-S	ENSG00000182054	IDH2	Isocitrate dehydrogenase	1.09491	0.00217728	0.0300261
GI_27477133-S	ENSG00000132182	NUP210	Nuclear pore membrane glycoprotein 210 precursor	1.12075	0.00217788	0.0300261
GI_45359844-S	ENSG00000138757	G3BP2	Ras GTPase-activating protein-binding protein 2	-1.06412	0.0021791	0.0300261
GI_37540871-S	ENSG00000180357	ZNF609	Zinc finger protein 609	1.02778	0.00218002	0.0300261
GI_18375629-A	ENSG00000096155	BAT3_HUMAN	Large proline-rich protein BAT3	1.20306	0.00218383	0.0300457
GI_4505784-S	ENSG00000156873	PHKG2	Phosphorylase b kinase gamma catalytic chain, testis/liver isoform	1.04376	0.00218391	0.0300457
GI_13540554-S	ENSG00000174915	PTDSS2	Phosphatidylserine synthase 2	1.0311	0.00218764	0.0300793
GI_6552340-S	ENSG00000124783	SSR1	Translocon-associated protein subunit alpha precursor	-1.14143	0.00218882	0.0300793
GI_5453661-S	ENSG00000115275	GCS1_HUMAN	Mannosyl-oligosaccharide glucosidase	1.02627	0.00219064	0.0300873
GI_14150063-S	ENSG00000121851	POLR3GL	polymerase	-1.07202	0.00219553	0.030128
GI_23111017-A	ENSG00000182872	RBM10	RNA-binding protein 10	1.0482	0.00219607	0.030128
GI_4506412-S	ENSG00000116473	RAP1A	Ras-related protein Rap-1A precursor	-1.12694	0.00219898	0.0301509
GI_42659567-S	NA	NA	NA	-1.02313	0.00221407	0.0303407
GI_7705792-S	ENSG00000147592	LACTB2	lactamase, beta 2	-1.02844	0.00221943	0.0303971
GI_12545398-S	ENSG00000108622	ICAM2	Intercellular adhesion molecule 2 precursor	1.10605	0.00222331	0.0304146
GI_6598326-S	ENSG00000104522	TSTA3	GDP-L-fucose synthetase	1.13621	0.00222413	0.0304146
GI_30410715-A	ENSG00000090989	EXOC1	Exocyst complex component 1	-1.06754	0.00222474	0.0304146
GI_34101267-S	ENSG00000145332	KLHL8	Kelch-like protein 8	-1.08778	0.0022257	0.0304146
GI_34147516-S	ENSG00000113712	CSNK1A1	Casein kinase I isoform alpha	-1.06531	0.00222865	0.0304378
GI_19718758-A	ENSG00000138119	FER1L3	Myoferlin	1.05669	0.00223943	0.0305679
GI_19923628-I	ENSG00000132704	FCRL2	Fc receptor-like protein 2 precursor	-1.05709	0.00224116	0.0305743
GI_29029613-S	ENSG00000124260	MAGEA10	Melanoma-associated antigen 10	-1.02291	0.00224253	0.0305759
GI_18105059-I	ENSG00000006715	VPS41	Vacuolar protein sorting-associated protein 41 homolog	1.11211	0.00224894	0.0306461
GI_7657354-S	ENSG00000011243	AKAP8L	A-kinase anchor protein 8-like	1.06479	0.00225264	0.0306795
GI_42655983-S	ENSG00000119285	HEATR1	HEAT repeat-containing protein 1	1.02585	0.0022553	0.0306985
GI_21362053-S	ENSG00000178927	C17orf62	Uncharacterized protein C17orf62	1.13103	0.00226342	0.0307782
GI_18379338-S	ENSG00000104998	IL27RA	Interleukin-27 receptor subunit alpha precursor	1.05472	0.00226464	0.0307782
GI_37622900-A	ENSG00000157514	TSC22D3	TSC22 domain family protein 3	-1.21839	0.00226494	0.0307782
GI_45120120-S	ENSG00000152527	PLEKHH2	pleckstrin homology domain containing, family H	-1.02273	0.00226637	0.0307804
GI_40254922-S	ENSG00000148943	LIN7C	Lin-7 homolog C	-1.01719	0.00226802	0.0307856
GI_27545314-S	ENSG00000136463	CCDC44	Coiled-coil domain-containing protein 44	1.02989	0.00227219	0.0308251
GI_34305455-S	ENSG00000108591	DRG2	Developmentally-regulated GTP-binding protein 2	1.04426	0.0022771	0.0308473
GI_23199972-I	ENSG00000146457	WTAP	Wilms' tumor 1-associating protein	-1.0749	0.00227717	0.0308473
GI_4504036-S	ENSG00000088256	GNA11	Guanine nucleotide-binding protein subunit alpha-11	1.071	0.00227766	0.0308473
GI_27477098-I	NA	NA	NA	-1.05513	0.00227889	0.0308473
GI_42558244-S	ENSG00000148925	BTBD10	BTB/POZ domain-containing protein 10	-1.0458	0.00228488	0.0309112
GI_9558754-S	ENSG00000128590	DNAJB9	DnaJ homolog subfamily B member 9	-1.04333	0.00229199	0.030987
GI_40068478-S	ENSG00000129282	MRM1	rRNA methyltransferase 1, mitochondrial precursor	1.0254	0.00229302	0.030987
GI_14110401-A	ENSG00000197451	HNRPAB	Heterogeneous nuclear ribonucleoprotein A/B	1.06212	0.00229679	0.0310207
GI_6912437-S	ENSG00000147166	ITGB1BP2	Integrin beta-1-binding protein 2	1.02804	0.00230001	0.0310469
GI_22748624-S	ENSG00000171291	ZNF439	Zinc finger protein 439	-1.04382	0.00230596	0.0310827
GI_28416426-I	ENSG00000197343	ZNF655	Zinc finger protein 655	-1.14203	0.00230682	0.0310827
GI_37059722-S	ENSG00000014123	KIAA0776	Uncharacterized protein KIAA0776	-1.03261	0.00230714	0.0310827
GI_37588868-S	ENSG00000164068	RNF123	E3 ubiquitin-protein ligase RNF123	1.08167	0.00230776	0.0310827
GI_24430187-S	ENSG00000100564	PIGH	Phosphatidylinositol N-acetylglucosaminyltransferase subunit H	-1.04627	0.00231325	0.0311395
GI_10835022-S	ENSG00000150995	ITPR1	Inositol 1,4,5-trisphosphate receptor type 1	-1.0729	0.00231563	0.0311542
GI_13386461-A	ENSG00000131503	ANKHD1-EIF4EBP3	Eukaryotic translation initiation factor 4E-binding protein 3	1.04103	0.00231827	0.0311725
GI_14249467-I	ENSG00000206378	CTL4_HUMAN	Choline transporter-like protein 4	1.14365	0.00232871	0.0312957
GI_11321604-S	ENSG00000126012	JARID1C	Histone demethylase JARID1C	1.06996	0.00233345	0.0313292
GI_13540514-S	ENSG00000148572	NRBF2	Nuclear receptor-binding factor 2	-1.18478	0.00233378	0.0313292
GI_31083115-S	ENSG00000024862	CCDC28A	Coiled-coil domain-containing protein 28A	-1.05948	0.00234257	0.0314299
GI_42476153-S	ENSG00000206527	PTPLB	protein tyrosine phosphatase-like	-1.06066	0.00235146	0.0315318
GI_22538793-A	ENSG00000114209	PDCD10	Programmed cell death protein 10	-1.04623	0.00235423	0.0315389
GI_5902013-S	ENSG00000069651	O15103_HUMAN		1.22915	0.00235458	0.0315389
GI_34147554-S	ENSG00000197965	MPZL1	Myelin protein zero-like protein 1 precursor	-1.03586	0.00235717	0.0315563
GI_16950599-S	ENSG00000102738	MRPS31	28S ribosomal protein S31, mitochondrial precursor	-1.0909	0.00235876	0.0315603
GI_40538783-S	ENSG00000137393	RNF144B	E3 ubiquitin-protein ligase IBRDC2	-1.08751	0.00236124	0.0315761
GI_42476202-S	ENSG00000166949	SMAD3	Mothers against decapentaplegic homolog 3	1.06787	0.00236817	0.0316467
GI_21071002-A	ENSG00000159461	AMFR	Autocrine motility factor receptor, isoform 2	1.08043	0.00236954	0.0316467
GI_38045936-S	ENSG00000110315	RNF141	RING finger protein 141	-1.03203	0.00237042	0.0316467
GI_31742479-I	ENSG00000166913	YWHAB	14-3-3 protein beta/alpha	1.04258	0.00237208	0.0316493
GI_7656945-S	ENSG00000014824	SLC30A9	solute carrier family 30	-1.03893	0.00237321	0.0316493
GI_39725674-S	ENSG00000136448	NMT1	Glycylpeptide N-tetradecanoyltransferase 1	1.05543	0.00238244	0.0317401
GI_38505166-S	ENSG00000172819	RARG	Retinoic acid receptor gamma-1	1.03146	0.00238262	0.0317401
GI_4506444-S	ENSG00000173933	RBM4	RNA-binding protein 4	1.08497	0.00238932	0.0318066
GI_4757845-S	ENSG00000116128	BCL9	B-cell lymphoma 9 protein	1.02626	0.0023936	0.0318066
GI_30581134-S	ENSG00000072501	SMC1A	Structural maintenance of chromosomes protein 1A	1.02327	0.00239381	0.0318066
GI_4507744-S	ENSG00000136810	TXN	Thioredoxin	-1.20116	0.00239466	0.0318066
GI_10092600-S	ENSG00000075151	EIF4G3	Eukaryotic translation initiation factor 4 gamma 3	1.07611	0.0023953	0.0318066
GI_40353749-S	ENSG00000185984	NR_002593.1	solute carrier family 7	-1.07502	0.00239545	0.0318066
GI_39725660-S	ENSG00000132406	TMEM128	Transmembrane protein 128	-1.01863	0.00239898	0.0318361
GI_26986533-S	ENSG00000165322	ARHGAP12	Rho GTPase-activating protein 12	-1.06489	0.00240437	0.0318845
GI_20127576-S	ENSG00000215700	PNRC2	Proline-rich nuclear receptor coactivator 2	-1.23712	0.00240524	0.0318845
GI_19923133-S	ENSG00000213341	CHUK	Inhibitor of nuclear factor kappa-B kinase subunit alpha	-1.03875	0.00240771	0.0318999
GI_37544582-S	ENSG00000141577	AZI1	5-azacytidine-induced protein 1	1.01943	0.00241216	0.0319415
GI_42661972-S	ENSG00000196757	ZNF700	Zinc finger protein 700	-1.07542	0.0024176	0.0319961
GI_9966896-S	ENSG00000105726	ATP13A1	Probable cation-transporting ATPase 13A1	1.08197	0.00242085	0.0320217
GI_45643136-A	ENSG00000185787	MORF4L1	Mortality factor 4-like protein 1	-1.16786	0.00243025	0.0321286
GI_31341899-S	ENSG00000178498	DTX3	Protein deltex-3	1.08193	0.0024373	0.0322043
GI_34222218-S	ENSG00000114423	CBLB	E3 ubiquitin-protein ligase CBL-B	1.10723	0.00244156	0.0322431
GI_38348405-S	ENSG00000174004	LRRC33	Leucine-rich repeat-containing protein 33 precursor	1.07405	0.00245636	0.032421
GI_38327621-S	ENSG00000106829	TLE4	Transducin-like enhancer protein 4	-1.10518	0.00246303	0.0324914
GI_16357470-I	ENSG00000070831	CDC42	Cell division control protein 42 homolog precursor	-1.07538	0.00247449	0.032625
GI_7661999-S	ENSG00000166716	ZNF592	Zinc finger protein 592	1.01973	0.00247657	0.0326347
GI_21361616-S	ENSG00000154153	FAM134B	Protein FAM134B	-1.05091	0.00247974	0.0326589
GI_4759263-S	ENSG00000166200	COPS2	COP9 signalosome complex subunit 2	-1.04863	0.00248753	0.0327273
GI_29171724-S	ENSG00000164508	HIST1H2AA	Histone H2A type 1-A	-1.02022	0.00248763	0.0327273
GI_34222292-S	ENSG00000104812	GYS1	Glycogen synthase, muscle	1.04212	0.00249512	0.0327841
GI_4507988-S	ENSG00000123870	ZNF137	Zinc finger protein 137	-1.02123	0.00249587	0.0327841
GI_21328452-I	ENSG00000154188	ANGPT1	Angiopoietin-1 precursor	-1.02092	0.00249598	0.0327841
GI_34222289-S	ENSG00000206476	VARS2	TFIIH basal transcription factor complex p52 subunit	1.03153	0.00249828	0.0327967
GI_31542719-S	ENSG00000167107	NP_079425.3	CDNA: FLJ20920 fis, clone ADSE00877	1.03807	0.00249977	0.0327985
GI_33598918-A	ENSG00000085365	SCAMP1	Secretory carrier-associated membrane protein 1	-1.08239	0.00250935	0.0329065
GI_34222093-S	ENSG00000120690	ELF1	ETS-related transcription factor Elf-1	-1.16592	0.00251303	0.0329371
GI_34222350-S	ENSG00000103257	SLC7A5	Large neutral amino acids transporter small subunit 1	1.0514	0.00251683	0.0329691
GI_24431976-S	ENSG00000158156	XKR8	XK-related protein 8	-1.15925	0.00252241	0.0330245
GI_19923156-S	ENSG00000111181	SLC6A12	Sodium- and chloride-dependent betaine transporter	1.03013	0.00254062	0.0332382
GI_13994260-S	ENSG00000106591	MRPL32	39S ribosomal protein L32, mitochondrial precursor	-1.02482	0.00254146	0.0332382
GI_34222236-S	ENSG00000179021	C3orf38	Uncharacterized protein C3orf38	-1.04534	0.00254459	0.0332612
GI_32483362-A	ENSG00000120868	APAF1	Apoptotic protease-activating factor 1	-1.12911	0.00254939	0.0333061
GI_30842828-S	NA	NA	NA	1.01486	0.00256498	0.0334918
GI_14574570-S	ENSG00000140379	BCL2A1	Bcl-2-related protein A1	-1.14039	0.00256696	0.0334971
GI_38373694-S	ENSG00000115935	WIPF1	WAS/WASL interacting protein family member 1	-1.2187	0.00256865	0.0334971
GI_27734886-S	ENSG00000156990	RPUSD3	RNA pseudouridylate synthase domain containing 3	1.05456	0.00256951	0.0334971
GI_22749232-S	ENSG00000179943	ZNF579	Zinc finger protein 579	1.04831	0.0025731	0.0335172
GI_37547492-S	NA	NA	NA	-1.01546	0.0025738	0.0335172
GI_27545327-A	ENSG00000163827	LRRC2	Leucine-rich repeat-containing protein 2	1.12251	0.00258727	0.0336746
GI_37550761-S	ENSG00000138111	TMEM180	Transmembrane protein 180	1.02049	0.00261281	0.0339783
GI_19923541-S	ENSG00000106608	NP_001071132.1	up-regulated gene 4 isoform 2	1.02872	0.0026134	0.0339783
GI_8923527-S	ENSG00000115998	C2orf42	CDNA FLJ20558 fis, clone KAT11870	1.04102	0.00261692	0.034006
GI_27500805-S	NA	NA	NA	1.05197	0.00261999	0.0340278
GI_34147602-S	ENSG00000074582	BCS1L	Mitochondrial chaperone BCS1	1.03134	0.00262727	0.0341041
GI_38045964-A	ENSG00000161405	IKZF3	Zinc finger protein Aiolos	1.20861	0.0026317	0.0341434
GI_33186919-S	ENSG00000181982	NP_775734.1	CDNA FLJ43363 fis, clone NT2RP7017474	1.02401	0.00263547	0.0341741
GI_4502848-S	ENSG00000105254	TBCB	Tubulin folding cofactor B	1.08245	0.00265937	0.0344657
GI_8922125-S	ENSG00000178075	GRAMD1C	GRAM domain-containing protein 1C	-1.04013	0.00266293	0.0344869
GI_20143911-A	ENSG00000109046	WSB1	WD repeat and SOCS box-containing protein 1	-1.10088	0.00266383	0.0344869
GI_37552031-S	ENSG00000186272	ZNF17	Zinc finger protein 17	-1.03578	0.00266797	0.0345147
GI_5729886-S	ENSG00000145703	IQGAP2	Ras GTPase-activating-like protein IQGAP2	-1.07154	0.00266882	0.0345147
GI_18640743-S	ENSG00000171643	S100Z	Protein S100-Z	1.04306	0.00267148	0.0345308
GI_7661907-S	ENSG00000118363	SPCS2	Signal peptidase complex subunit 2	-1.11103	0.00267522	0.0345608
GI_34335269-A	ENSG00000171867	PRNP	Major prion protein precursor	-1.1841	0.00267821	0.0345812
GI_13376182-S	ENSG00000188295	ZNF669	Zinc finger protein 669	1.09704	0.00268369	0.0346335
GI_18699723-S	ENSG00000132424	SFRS18	Splicing factor, arginine/serine-rich 130	-1.15916	0.00268601	0.0346429
GI_33186855-S	ENSG00000174500	GCET2	Germinal center B-cell-expressed transcript 2 protein	-1.02619	0.00268726	0.0346429
GI_40549399-I	ENSG00000213923	CSNK1E	Casein kinase I isoform epsilon	-1.025	0.00269045	0.0346618
GI_11496890-S	ENSG00000197894	ADH5	Alcohol dehydrogenase class 3	-1.06056	0.00269157	0.0346618
GI_37539814-S	ENSG00000145390	USP53	Inactive ubiquitin carboxyl-terminal hydrolase 53	-1.02198	0.00270651	0.0348117
GI_31341127-S	ENSG00000155714	C16orf65	PDZ domain-containing protein C16orf65	-1.01816	0.00270781	0.0348117
GI_17318560-A	ENSG00000105173	CCNE1	G1/S-specific cyclin-E1	-1.01834	0.00270886	0.0348117
GI_23397665-S	ENSG00000169375	SIN3A	Paired amphipathic helix protein Sin3a	1.06455	0.00270893	0.0348117
GI_8670549-S	ENSG00000100055	PSCD4	Cytohesin-4	1.1258	0.00271466	0.034867
GI_36951011-S	ENSG00000183671	GPR1	Probable G-protein coupled receptor 1	1.13275	0.00271861	0.0348993
GI_21361502-S	ENSG00000124786	SLC35B3	Solute carrier family 35 member B3	-1.03747	0.00272318	0.0349395
GI_30151609-S	ENSG00000119403	PHF19	PHD finger protein 19 isoform a	1.03563	0.00272814	0.0349848
GI_33519477-S	NA	NA	NA	-1.06059	0.0027393	0.0350808
GI_30181232-S	ENSG00000205307	Q8TEE9_HUMAN		1.1428	0.00274018	0.0350808
GI_23308500-S	ENSG00000167523	C16orf55	Uncharacterized protein C16orf55	1.02217	0.00274122	0.0350808
GI_11545756-S	ENSG00000147206	NXF3	Nuclear RNA export factor 3	1.01782	0.00274138	0.0350808
GI_40353752-S	ENSG00000185596	Q9NSV7_HUMAN	Protein FAM39A	1.12166	0.00275559	0.0352441
GI_21359901-S	ENSG00000164346	TIP1_HUMAN	TGF-beta-inducible nuclear protein 1	-1.21563	0.0027613	0.0352866
GI_4557374-S	ENSG00000119138	KLF9	Krueppel-like factor 9	-1.08701	0.00276181	0.0352866
GI_37541328-S	NA	NA	NA	-1.02189	0.00276364	0.0352915
GI_42659930-S	ENSG00000189079	ARID2	AT-rich interactive domain-containing protein 2	-1.07937	0.00277242	0.035385
GI_7705287-A	ENSG00000083642	PDS5B	Androgen-induced proliferation inhibitor	-1.03618	0.00277979	0.035429
GI_41125747-S	ENSG00000166404	SERPINB10	Serpin B10	1.08296	0.00277995	0.035429
GI_38569472-S	ENSG00000183648	NDUFB1	NADH dehydrogenase	-1.21808	0.00278022	0.035429
GI_7110592-S	ENSG00000151702	FLI1	Friend leukemia integration 1 transcription factor	-1.15765	0.00279148	0.0355538
GI_9257237-S	ENSG00000100360	RABL4	Putative GTP-binding protein RAY-like	1.04154	0.00279692	0.0356045
GI_34222119-S	ENSG00000174282	ZBTB4	Zinc finger and BTB domain-containing protein 4	1.09492	0.00280537	0.0356753
GI_37540487-S	ENSG00000165219	GAPVD1	GTPase activating protein and VPS9 domains 1	1.04814	0.0028079	0.0356753
GI_31077212-I	ENSG00000100644	HIF1A	Hypoxia-inducible factor 1 alpha	-1.05736	0.00280808	0.0356753
GI_12408653-S	ENSG00000149541	B3GAT3	Galactosylgalactosylxylosylprotein 3-beta-glucuronosyltransferase 3	1.06052	0.00280834	0.0356753
GI_5902039-S	ENSG00000079974	RABL2B	Rab-like protein 2B	1.03077	0.00282339	0.0358478
GI_6552341-S	ENSG00000163479	SSR2	Translocon-associated protein subunit beta precursor	-1.17508	0.00282508	0.0358506
GI_37542223-S	ENSG00000214617	SLC6A10P	CDNA FLJ43855 fis, clone TESTI4007163, highly similar to Sodium- and chloride-dependent creatine transporter 2	1.0552	0.00282807	0.0358698
GI_34147399-S	ENSG00000169612	FAM103A1	Protein FAM103A1	-1.05406	0.00283268	0.0359095
GI_32455242-S	ENSG00000105568	PPP2R1A	Serine/threonine-protein phosphatase 2A 65 kDa regulatory subunit A alpha isoform	1.10986	0.00283456	0.0359148
GI_31542742-S	ENSG00000183690	EFHC2	EF-hand domain-containing family member C2	-1.03807	0.00283779	0.035937
GI_37552519-S	NA	NA	NA	-1.04618	0.00284961	0.0360393
GI_5902003-S	ENSG00000189409	MMP23B	Matrix metalloproteinase-23 precursor	1.09762	0.00284973	0.0360393
GI_7662215-S	ENSG00000174799	CEP135	Centrosomal protein of 135 kDa	-1.03614	0.00285031	0.0360393
GI_38683847-S	ENSG00000172500	FIBP	Acidic fibroblast growth factor intracellular-binding protein	1.08797	0.0028581	0.036119
GI_37541381-S	ENSG00000103534	TMC5	Transmembrane channel-like protein 5	-1.02664	0.00286108	0.036138
GI_7108345-I	ENSG00000115523	GNLY	Granulysin precursor	1.29907	0.00286599	0.0361813
GI_15149478-A	ENSG00000139219	COL2A1	Collagen alpha-1	1.02499	0.00287521	0.0362642
GI_5360207-A	ENSG00000010404	IDS	Iduronate 2-sulfatase precursor	-1.12958	0.00287554	0.0362642
GI_34147321-S	ENSG00000172594	SMPDL3A	Acid sphingomyelinase-like phosphodiesterase 3a precursor	-1.03893	0.00287904	0.0362896
GI_33859830-S	ENSG00000186141	POLR3C	DNA-directed RNA polymerase III subunit RPC3	1.04351	0.00288778	0.0363809
GI_10834967-S	ENSG00000104774	MAN2B1	Lysosomal alpha-mannosidase precursor	1.08246	0.00289083	0.0364005
GI_10047093-S	ENSG00000187522	HSPA14	Heat shock 70 kDa protein 14	-1.03991	0.00289717	0.0364608
GI_4507208-S	ENSG00000116649	SRM	Spermidine synthase	1.12508	0.00289985	0.0364608
GI_6678763-S	ENSG00000143033	MTF2	Metal-response element-binding transcription factor 2	-1.10169	0.0029001	0.0364608
GI_37540458-S	ENSG00000023318	TXNDC4	Thioredoxin domain-containing protein 4 precursor	-1.12018	0.0029045	0.0364782
GI_9966898-I	ENSG00000204382	GAGD2_HUMAN	G antigen family D member 2	-1.02354	0.00290571	0.0364782
GI_24432082-S	ENSG00000145626	UGT3A1	UDP glycosyltransferase 3 family, polypeptide A1	1.01994	0.00290598	0.0364782
GI_25777674-A	ENSG00000101265	RASSF2	Ras association domain-containing protein 2	-1.15728	0.00290975	0.0365067
GI_33598957-A	ENSG00000169379	ARL13B	ADP-ribosylation factor-like protein 13B	-1.01984	0.00291932	0.036608
GI_4505256-S	ENSG00000147065	MSN	Moesin	1.19983	0.00292845	0.0367035
GI_14589948-S	ENSG00000181222	POLR2A	DNA-directed RNA polymerase II subunit RPB1	1.11446	0.00293183	0.036727
GI_11056035-S	ENSG00000100304	TTLL12	Tubulin--tyrosine ligase-like protein 12	1.04733	0.00293692	0.0367719
GI_40288189-S	ENSG00000055955	ITIH4	Inter-alpha-trypsin inhibitor heavy chain H4 precursor	1.03044	0.00295403	0.0369672
GI_34222211-S	ENSG00000177324	CXorf20	Uncharacterized protein CXorf20	-1.02112	0.00295565	0.0369684
GI_17865813-I	ENSG00000112303	VNN2	Vascular non-inflammatory molecule 2 precursor	-1.15959	0.00295895	0.0369907
GI_16950598-S	ENSG00000112996	MRPS30	Mitochondrial 28S ribosomal protein S30	-1.0376	0.00296202	0.03701
GI_14150051-S	NA	NA	NA	1.02144	0.00297221	0.0371038
GI_4506382-I	ENSG00000152942	RAD17	Cell cycle checkpoint protein RAD17	1.01642	0.00297257	0.0371038
GI_19923567-S	ENSG00000130803	ZNF317	Zinc finger protein 317	1.04269	0.00298771	0.0372737
GI_40068482-I	ENSG00000183576	SETD3	SET domain-containing protein 3	1.01939	0.00299213	0.0373098
GI_19718761-A	ENSG00000114062	UBE3A	Ubiquitin-protein ligase E3A	-1.09187	0.00299733	0.0373554
GI_7661913-S	ENSG00000163636	PSMD6	26S proteasome non-ATPase regulatory subunit 6	-1.06289	0.00299936	0.0373616
GI_14589955-S	ENSG00000147669	POLR2K	DNA-directed RNA polymerases I, II, and III subunit RPABC4	-1.10426	0.00300168	0.0373644
GI_33667045-I	ENSG00000111859	NEDD9	Enhancer of filamentation 1	-1.09096	0.00300401	0.0373644
GI_23111058-S	ENSG00000144909	OSBPL11	Oxysterol-binding protein-related protein 11	-1.04217	0.00300482	0.0373644
GI_42658866-S	ENSG00000129422	MTUS1	mitochondrial tumor suppressor 1 isoform 5	-1.02262	0.003006	0.0373644
GI_4503834-S	ENSG00000188763	FZD9	Frizzled-9 precursor	-1.01943	0.00300861	0.0373644
GI_22538479-A	ENSG00000133027	PEMT	Phosphatidylethanolamine N-methyltransferase	1.04362	0.00301145	0.0373644
GI_11141898-S	ENSG00000196290	NIF3L1	NIF3-like protein 1	-1.08268	0.00301159	0.0373644
GI_42476029-S	ENSG00000087263	OGFOD1	2-oxoglutarate and iron-dependent oxygenase domain-containing protein 1	1.03028	0.00301202	0.0373644
GI_41281452-S	ENSG00000065613	SLK	STE20-like serine/threonine-protein kinase	-1.03755	0.00301338	0.0373644
GI_13491165-S	ENSG00000134644	PUM1	Pumilio homolog 1	-1.09736	0.00301853	0.0374092
GI_26051249-A	ENSG00000161955	TNFSF13	Tumor necrosis factor ligand superfamily member 12	1.10234	0.0030219	0.0374319
GI_4507690-S	ENSG00000196367	TRRAP	Transformation/transcription domain-associated protein	1.06788	0.00302521	0.0374539
GI_13376342-S	NA	NA	NA	1.04592	0.00304852	0.0377233
GI_33695103-S	ENSG00000140030	GPR65	Psychosine receptor	-1.19611	0.00306133	0.0378482
GI_29739145-S	ENSG00000185298	CCDC137	Coiled-coil domain-containing protein 137	1.02388	0.00306172	0.0378482
GI_42658560-S	ENSG00000168255	NR_003655.1	polymerase	1.15554	0.00306673	0.0378909
GI_4557234-S	ENSG00000072778	ACADVL	Very-long-chain specific acyl-CoA dehydrogenase, mitochondrial precursor	1.10934	0.00307752	0.0380049
GI_8923105-S	ENSG00000155329	ZCCHC10	Zinc finger CCHC domain-containing protein 10	-1.03456	0.00308405	0.0380533
GI_38505264-S	ENSG00000135720	DYNC1LI2	Cytoplasmic dynein 1 light intermediate chain 2	1.04578	0.00308456	0.0380533
GI_34222098-S	ENSG00000137815	RTF1	RNA polymerase-associated protein RTF1 homolog	-1.05305	0.00308746	0.0380565
GI_40255150-S	ENSG00000105132	ZNF550	Zinc finger protein 550	-1.0243	0.00308794	0.0380565
GI_42476283-S	ENSG00000198258	UBL5	Ubiquitin-like protein 5	-1.18614	0.00309479	0.0381185
GI_31542706-S	ENSG00000169019	COMMD8	COMM domain-containing protein 8	-1.05375	0.0030961	0.0381185
GI_41281547-S	ENSG00000175283	DOLK	Transmembrane protein 15	1.03126	0.0030995	0.038141
GI_14577915-S	ENSG00000169508	EBI2	EBV-induced G-protein coupled receptor 2	-1.17244	0.00310196	0.0381445
GI_6453817-S	ENSG00000079616	KIF22	Kinesin-like protein KIF22	1.06858	0.00310291	0.0381445
GI_31543909-S	ENSG00000162607	USP1	Ubiquitin carboxyl-terminal hydrolase 1	-1.05392	0.00311908	0.0382977
GI_19718745-A	ENSG00000141447	OSBPL1A	Oxysterol-binding protein-related protein 1	-1.03696	0.00312005	0.0382977
GI_38202216-A	ENSG00000197122	SRC	Proto-oncogene tyrosine-protein kinase Src	1.06437	0.00312028	0.0382977
GI_24850132-S	ENSG00000105229	PIAS4	E3 SUMO-protein ligase PIAS4	1.11739	0.00312166	0.0382977
GI_37550526-S	ENSG00000173706	HEG1	Protein HEG homolog 1 precursor	1.03034	0.00314077	0.0385127
GI_4505278-A	ENSG00000124275	MTRR	Methionine synthase reductase, mitochondrial precursor	-1.06269	0.00315193	0.0386301
GI_31542681-S	ENSG00000151576	QTRTD1	queuine tRNA-ribosyltransferase domain containing 1	1.06646	0.00315374	0.0386329
GI_7657197-S	ENSG00000086189	DIMT1L	Probable dimethyladenosine transferase	-1.11115	0.00316025	0.0386861
GI_27262629-A	ENSG00000132780	NASP	Nuclear autoantigenic sperm protein	1.0229	0.00316126	0.0386861
GI_38707980-S	ENSG00000182472	CAPN12	Calpain-12	1.03657	0.00316334	0.0386922
GI_42734330-S	ENSG00000138246	DNAJC13	DnaJ homolog subfamily C member 13	1.03483	0.00316982	0.0387442
GI_41281724-I	ENSG00000181191	PJA1	E3 ubiquitin-protein ligase Praja1	-1.02478	0.00317077	0.0387442
GI_34147662-S	ENSG00000106351	HRBL	HIV-1 Rev-binding protein-like protein	1.01849	0.00318033	0.0388415
GI_38146102-S	ENSG00000167674	NP_116020.1	hepatoma-derived growth factor-related protein 2 isoform 2	1.01785	0.00318645	0.0388663
GI_21361570-S	ENSG00000117091	CD48	CD48 antigen precursor	-1.3095	0.00318765	0.0388663
GI_17978510-A	ENSG00000179950	PUF60	poly-U binding splicing factor 60KDa isoform b	1.1172	0.003188	0.0388663
GI_34147703-S	ENSG00000169683	LRRC45	Leucine-rich repeat-containing protein 45	1.04009	0.00318931	0.0388663
[truncated: 301 more rows]
