# Supplementary material for: Weighted gene co-expression network analysis of the peripheral blood from Amyotrophic Lateral Sclerosis patients
Source: BMC Genomics. 2009 Aug 27;10:405. doi: 10.1186/1471-2164-10-405 (PMC2743717; doi:10.1186/1471-2164-10-405)
Supplement: Additional file 4 — Module membership annotation table. The table provides the module membership annotation with regard to different modules in each of the 3 independent data sets. Values are reported for the 15463 probes for which there was significant evidence of presence in blood. MMBlueR1 denotes the module membership value to the Blue module in data set 1, i.e. the correlation between expression profiles and the Blue module eigengene. PvalueMMblueR1 denotes the corresponding correlation test p-value. The mean module membership with regard to the Blue module is referred to as MeanMMblue. [file 1471-2164-10-405-S4.zip]

Archive with 1 entries (1 files):
- sup4 4710663912619589.csv
