# Supplementary material for: Weighted gene co-expression network analysis of the peripheral blood from Amyotrophic Lateral Sclerosis patients
Source: BMC Genomics. 2009 Aug 27;10:405. doi: 10.1186/1471-2164-10-405 (PMC2743717; doi:10.1186/1471-2164-10-405)
Supplement: Additional file 7 — Results of an Ingenuity biomarker analysis. This Excel file reports the results of an Ingenuity biomarker analysis where we analyzed the top 500 genes with most significant WGCNA score (p.weighted). The table reports in which tissues matching genes are known to be expressed and known drug targets for matching genes. [file 1471-2164-10-405-S7.xls]

## Sheet: AdditionalFileBiomarkers.500p.w
Target	ProbeId	Symbol	HUGO Gene Symbol	Entrez Gene Name	Location	Family	Drugs	AUC	p.R123	p.R123.BH.adj	cor	Blood	Bronchoalveolar Lavage Fluid	Cerebral Spinal Fluid	PBMC Cells	Plasma/Serum	Saliva	Sputum	Synovium/Synovial Fluid	Tears	Uncategorized Biofluid	Urine	Diseases
ILMN_22994	870088	AAAS	AAAS	achalasia, adrenocortical insufficiency, alacrimia (Allgrove, triple-A)	Nucleus	other		0.773504	8.10257e-13	3.24565e-11	0.250255	x				x							Genetic Disorder, Neurological Disease
ILMN_21049	6110088	ABCA1	ABCA1	ATP-binding cassette, sub-family A (ABC1), member 1	Plasma Membrane	transporter		0.810012	5.93902e-18	1.63981e-15	-0.470917	x											Antigen Presentation, Cardiovascular Disease, Genetic Disorder, Hematological Disease, Immunological Disease, Inflammatory Disease, Inflammatory Response, Metabolic Disease, Neurological Disease, Organismal Injury and Abnormalities, Renal and Urological Disease, Respiratory Disease
ILMN_3812	520008	AP1S2	AP1S2	adaptor-related protein complex 1, sigma 2 subunit	Cytoplasm	transporter		0.70422	5.30617e-08	6.07284e-07	-0.316322	x				x							Developmental Disorder, Genetic Disorder, Neurological Disease
ILMN_887	380100	ARL6IP5	ARL6IP5	ADP-ribosylation-like factor 6 interacting protein 5	Cytoplasm	other		0.720465	3.1962e-09	4.79336e-08	-0.358509										x		Genetic Disorder, Neurological Disease
ILMN_16109	6020156	ATRX	ATRX	alpha thalassemia/mental retardation syndrome X-linked (RAD54 homolog, S. cerevisiae)	Nucleus	transcription regulator		0.651174	0.000122708	0.000632647	-0.147836	x				x							Cancer, Developmental Disorder, Endocrine System Disorders, Genetic Disorder, Hematological Disease, Neurological Disease, Reproductive System Disease
ILMN_7278	6560692	ATXN2	ATXN2	ataxin 2	Nucleus	other		0.829859	1.35342e-21	1.74388e-18	0.296257										x		Cancer, Genetic Disorder, Neurological Disease
ILMN_19648	6290114	B2M	B2M	beta-2-microglobulin	Plasma Membrane	transmembrane receptor		0.763526	2.24366e-11	5.90996e-10	-0.361793	x	x			x				x		x	Antigen Presentation, Cancer, Cardiovascular Disease, Connective Tissue Disorders, Dermatological Diseases and Conditions, Endocrine System Disorders, Genetic Disorder, Hematological Disease, Immunological Disease, Infectious Disease, Inflammatory Disease, Inflammatory Response, Metabolic Disease, Neurological Disease, Organismal Injury and Abnormalities, Reproductive System Disease, Respiratory …
ILMN_23760	2570064	BIRC2	BIRC2	baculoviral IAP repeat-containing 2	Cytoplasm	other		0.743746	3.21487e-07	3.02362e-06	-0.294737	x											Cancer, Connective Tissue Disorders, Dermatological Diseases and Conditions, Genetic Disorder, Hematological Disease, Neurological Disease, Renal and Urological Disease, Reproductive System Disease, Respiratory Disease
ILMN_18038	1820093	BTG1	BTG1	B-cell translocation gene 1, anti-proliferative	Nucleus	transcription regulator		0.723338	7.05374e-08	7.81641e-07	-0.316523										x		Neurological Disease
ILMN_12854	1940446	CAB39	CAB39	calcium binding protein 39	Cytoplasm	other		0.730752	1.30487e-09	2.16017e-08	-0.341031	x				x						x	Genetic Disorder, Neurological Disease
ILMN_18297	10025	CD55	CD55	CD55 molecule, decay accelerating factor for complement (Cromer blood group)	Plasma Membrane	other		0.78902	5.32637e-16	6.76729e-14	-0.477875	x	x			x						x	Cancer, Cardiovascular Disease, Dermatological Diseases and Conditions, Gastrointestinal Disease, Hematological Disease, Immunological Disease, Infection Mechanism, Infectious Disease, Inflammatory Disease, Inflammatory Response, Neurological Disease, Nutritional Disease, Reproductive System Disease, Skeletal and Muscular Disorders
ILMN_11322	60468	CDK9	CDK9	cyclin-dependent kinase 9	Nucleus	kinase	BMS-387032, flavopiridol	0.736317	6.71152e-12	2.04682e-10	0.391303										x		Cancer, Cardiovascular Disease, Connective Tissue Disorders, Dermatological Diseases and Conditions, Gastrointestinal Disease, Genetic Disorder, Hematological Disease, Hepatic System Disease, Inflammatory Disease, Neurological Disease, Renal and Urological Disease, Reproductive System Disease, Respiratory Disease, Skeletal and Muscular Disorders
ILMN_6132	110685	CDKN1B	CDKN1B	cyclin-dependent kinase inhibitor 1B (p27, Kip1)	Nucleus	other		0.753317	4.64677e-11	1.10706e-09	-0.368691	x			x								Antigen Presentation, Cancer, Cardiovascular Disease, Connective Tissue Disorders, Dermatological Diseases and Conditions, Developmental Disorder, Endocrine System Disorders, Gastrointestinal Disease, Genetic Disorder, Hematological Disease, Hepatic System Disease, Immunological Disease, Inflammatory Disease, Inflammatory Response, Metabolic Disease, Neurological Disease, Nutritional Disease, Oph…
ILMN_23635	2260767	CHMP2B	CHMP2B	chromatin modifying protein 2B	Cytoplasm	other		0.751401	3.6266e-11	8.91485e-10	-0.396089		x									x	Genetic Disorder, Neurological Disease
ILMN_24062	6510110	CLK4	CLK4	CDC-like kinase 4	Nucleus	kinase		0.719408	1.77729e-07	1.77983e-06	-0.156955										x		Cancer, Dermatological Diseases and Conditions, Gastrointestinal Disease, Genetic Disorder, Neurological Disease, Respiratory Disease
ILMN_11665	2060020	CRBN	CRBN	cereblon	Unknown	enzyme		0.707113	4.98111e-07	4.46222e-06	-0.291102										x		Developmental Disorder, Genetic Disorder, Neurological Disease
ILMN_10345	2650497	CTNNBL1	CTNNBL1	catenin, beta like 1	Nucleus	other		0.756106	1.17437e-13	6.26144e-12	0.276792	x				x							Genetic Disorder, Neurological Disease
ILMN_19278	1300164	DAXX	DAXX	death-domain associated protein	Nucleus	transcription regulator		0.80816	1.09793e-20	7.71648e-18	0.482291	x											Cancer, Connective Tissue Disorders, Dermatological Diseases and Conditions, Gastrointestinal Disease, Hepatic System Disease, Neurological Disease, Renal and Urological Disease, Reproductive System Disease
ILMN_26714	130520	DNAJB6	DNAJB6	DnaJ (Hsp40) homolog, subfamily B, member 6	Nucleus	transcription regulator		0.766275	1.13556e-11	3.25148e-10	-0.284669										x		Genetic Disorder, Neurological Disease
ILMN_139347	3780475	EIF2B4	EIF2B4	eukaryotic translation initiation factor 2B, subunit 4 delta, 67kDa	Cytoplasm	translation regulator		0.795542	4.98538e-15	4.21224e-13	0.312614	x				x							Genetic Disorder, Neurological Disease, Reproductive System Disease
ILMN_24709	4250382	ELF1	ELF1	E74-like factor 1 (ets domain transcription factor)	Nucleus	transcription regulator		0.749001	2.05521e-11	5.49786e-10	-0.403332	x			x								Antigen Presentation, Genetic Disorder, Immunological Disease, Inflammatory Response, Neurological Disease
ILMN_18658	1820291	FLNA	FLNA	filamin A, alpha (actin binding protein 280)	Cytoplasm	other		0.764824	1.03932e-14	7.80096e-13	0.0860134	x	x			x				x		x	Cancer, Connective Tissue Disorders, Developmental Disorder, Genetic Disorder, Neurological Disease, Reproductive System Disease, Skeletal and Muscular Disorders
ILMN_25643	1030255	FMR1	FMR1	fragile X mental retardation 1	Nucleus	other		0.650941	7.65189e-05	0.000412674	-0.164758	x				x							Developmental Disorder, Genetic Disorder, Neurological Disease, Psychological Disorders, Reproductive System Disease
ILMN_5092	5270082	FNTA	FNTA	farnesyltransferase, CAAX box, alpha	Cytoplasm	enzyme	lonafarnib, tipifarnib	0.634679	0.000380073	0.0017397	-0.0861292		x										Cancer, Connective Tissue Disorders, Dermatological Diseases and Conditions, Gastrointestinal Disease, Genetic Disorder, Hematological Disease, Neurological Disease, Renal and Urological Disease, Reproductive System Disease, Respiratory Disease, Skeletal and Muscular Disorders
ILMN_138917	3180259	GALC	GALC	galactosylceramidase	Cytoplasm	enzyme		0.72506	1.55796e-09	2.54105e-08	-0.336821											x	Genetic Disorder, Neurological Disease
ILMN_4382	2340445	GNA13	GNA13	guanine nucleotide binding protein (G protein), alpha 13	Plasma Membrane	enzyme		0.762194	1.08337e-12	4.17732e-11	-0.423176	x										x	Antigen Presentation, Cancer, Connective Tissue Disorders, Developmental Disorder, Endocrine System Disorders, Hematological Disease, Infection Mechanism, Inflammatory Response, Neurological Disease
ILMN_4225	5890494	HBP1	HBP1	HMG-box transcription factor 1	Nucleus	transcription regulator		0.81365	4.35351e-21	3.54284e-18	-0.420175										x		Antigen Presentation, Cancer, Connective Tissue Disorders, Genetic Disorder, Inflammatory Response, Neurological Disease, Reproductive System Disease
ILMN_136942	2450349	HD	HD	huntingtin	Cytoplasm	transcription regulator		0.81858	1.72282e-20	1.10993e-17	0.337506	x				x							Cancer, Dermatological Diseases and Conditions, Developmental Disorder, Endocrine System Disorders, Genetic Disorder, Inflammatory Disease, Inflammatory Response, Metabolic Disease, Neurological Disease, Nutritional Disease, Ophthalmic Disease, Organismal Injury and Abnormalities, Psychological Disorders, Renal and Urological Disease, Reproductive System Disease, Skeletal and Muscular Disorders
ILMN_28766	4260128	HDAC2	HDAC2	histone deacetylase 2	Nucleus	transcription regulator	tributyrin, PXD101, pyroxamide, vorinostat, FR 901228	0.741726	9.78741e-11	2.15574e-09	-0.384732	x											Cancer, Dermatological Diseases and Conditions, Gastrointestinal Disease, Genetic Disorder, Hematological Disease, Neurological Disease, Renal and Urological Disease, Reproductive System Disease, Respiratory Disease, Skeletal and Muscular Disorders
ILMN_2731	6220047	HIGD1A	HIGD1A	HIG1 domain family, member 1A	Plasma Membrane	other		0.676004	1.17255e-07	1.22831e-06	-0.280679										x		Cancer, Gastrointestinal Disease, Genetic Disorder, Neurological Disease
ILMN_3200	610563	HMGB2	HMGB2	high-mobility group box 2	Nucleus	transcription regulator		0.780537	1.94802e-10	3.99474e-09	-0.231818	x											Cancer, Connective Tissue Disorders, Gastrointestinal Disease, Genetic Disorder, Neurological Disease, Reproductive System Disease
ILMN_20713	1230494	HMGCR	HMGCR	3-hydroxy-3-methylglutaryl-Coenzyme A reductase	Cytoplasm	enzyme	aspirin/pravastatin, lovastatin/niacin, ezetimibe/simvastatin, amlodipine/atorvastatin, fluvastatin, cerivastatin, atorvastatin, pravastatin, simvastatin, lovastatin, rosuvastatin	0.752379	5.80633e-11	1.36026e-09	-0.213186	x				x							Antigen Presentation, Cancer, Cardiovascular Disease, Connective Tissue Disorders, Endocrine System Disorders, Gastrointestinal Disease, Genetic Disorder, Hematological Disease, Hepatic System Disease, Immunological Disease, Infectious Disease, Inflammatory Disease, Inflammatory Response, Metabolic Disease, Neurological Disease, Nutritional Disease, Ophthalmic Disease, Organismal Injury and Abnor…
ILMN_16000	5130082	HSP90AB1	HSP90AB1	heat shock protein 90kDa alpha (cytosolic), class B member 1	Cytoplasm	other	17-dimethylaminoethylamino-17-demethoxygeldanamycin, IPI-504	0.74797	1.53866e-12	5.66446e-11	0.364665	x	x			x		x				x	Cancer, Dermatological Diseases and Conditions, Gastrointestinal Disease, Genetic Disorder, Hematological Disease, Immunological Disease, Neurological Disease, Renal and Urological Disease, Reproductive System Disease, Respiratory Disease
ILMN_546	1500446	IFNGR1	IFNGR1	interferon gamma receptor 1	Plasma Membrane	transmembrane receptor	interferon gamma-1b	0.797159	2.01461e-16	3.02427e-14	-0.444471	x			x								Antigen Presentation, Antimicrobial Response, Cancer, Cardiovascular Disease, Connective Tissue Disorders, Endocrine System Disorders, Gastrointestinal Disease, Genetic Disorder, Hematological Disease, Hepatic System Disease, Immunological Disease, Infection Mechanism, Infectious Disease, Inflammatory Disease, Inflammatory Response, Metabolic Disease, Neurological Disease, Organismal Injury and A…
ILMN_5527	5690576	IGSF8	IGSF8	immunoglobulin superfamily, member 8	Plasma Membrane	other		0.727111	6.99391e-07	6.03796e-06	0.139965											x	Cancer, Dermatological Diseases and Conditions, Genetic Disorder, Hematological Disease, Neurological Disease, Reproductive System Disease
ILMN_20903	2260612	INPPL1	INPPL1	inositol polyphosphate phosphatase-like 1	Cytoplasm	phosphatase		0.754924	1.28349e-13	6.70448e-12	0.211241	x				x							Cancer, Developmental Disorder, Inflammatory Response, Neurological Disease, Nutritional Disease, Reproductive System Disease, Skeletal and Muscular Disorders
ILMN_15930	7550402	ITGAL	ITGAL	integrin, alpha L (antigen CD11A (p180), lymphocyte function-associated antigen 1; alpha polypeptide)	Plasma Membrane	other	efalizumab	0.773647	1.84673e-16	2.95941e-14	0.406232	x	x		x								Antigen Presentation, Cancer, Connective Tissue Disorders, Dermatological Diseases and Conditions, Endocrine System Disorders, Gastrointestinal Disease, Genetic Disorder, Hematological Disease, Hepatic System Disease, Hypersensitivity Response, Immunological Disease, Inflammatory Disease, Inflammatory Response, Metabolic Disease, Neurological Disease, Organismal Injury and Abnormalities, Renal an…
ILMN_12468	7100646	ITPKB	ITPKB	inositol 1,4,5-trisphosphate 3-kinase B	Cytoplasm	kinase		0.809794	8.98177e-18	2.23994e-15	0.409762	x											Genetic Disorder, Neurological Disease
ILMN_26781	2100519	IVNS1ABP	IVNS1ABP	influenza virus NS1A binding protein	Nucleus	other		0.7751	3.56793e-15	3.15242e-13	-0.451071										x		Antigen Presentation, Antimicrobial Response, Connective Tissue Disorders, Genetic Disorder, Inflammatory Response, Neurological Disease
ILMN_25195	6980474	LY96	LY96	lymphocyte antigen 96	Plasma Membrane	other		0.701731	2.61692e-08	3.21388e-07	-0.340409	x											Antigen Presentation, Cancer, Inflammatory Response, Neurological Disease
ILMN_9428	130241	MADD	MADD	MAP-kinase activating death domain	Cytoplasm	other		0.788841	3.14902e-16	4.40981e-14	0.314715	x				x							Cancer, Neurological Disease, Reproductive System Disease
ILMN_27182	6110086	MAGED1	MAGED1	melanoma antigen family D, 1	Plasma Membrane	transcription regulator		0.649471	1.84082e-05	0.000113942	0.0920957										x		Cancer, Endocrine System Disorders, Genetic Disorder, Neurological Disease, Reproductive System Disease, Respiratory Disease
ILMN_23313	6350309	MAP2K4	MAP2K4	mitogen-activated protein kinase kinase 4	Cytoplasm	kinase		0.786151	2.13103e-14	1.43261e-12	-0.431321	x			x				x				Cancer, Cardiovascular Disease, Connective Tissue Disorders, Dermatological Diseases and Conditions, Developmental Disorder, Gastrointestinal Disease, Genetic Disorder, Hematological Disease, Hepatic System Disease, Immunological Disease, Neurological Disease, Organismal Injury and Abnormalities, Renal and Urological Disease, Skeletal and Muscular Disorders
ILMN_4415	5420731	MAP3K7	MAP3K7	mitogen-activated protein kinase kinase kinase 7	Cytoplasm	kinase		0.763991	1.39463e-11	3.88535e-10	-0.394132	x											Antigen Presentation, Cancer, Dermatological Diseases and Conditions, Gastrointestinal Disease, Genetic Disorder, Inflammatory Disease, Inflammatory Response, Neurological Disease, Reproductive System Disease, Respiratory Disease
ILMN_18891	3360504	MBD4	MBD4	methyl-CpG binding domain protein 4	Nucleus	enzyme		0.737345	1.03551e-11	3.00961e-10	-0.415564										x		Cancer, Connective Tissue Disorders, Gastrointestinal Disease, Genetic Disorder, Neurological Disease
ILMN_19661	1820435	MEF2C	MEF2C	myocyte enhancer factor 2C	Nucleus	transcription regulator		0.718443	2.07137e-07	2.03737e-06	-0.198991	x											Cancer, Neurological Disease, Reproductive System Disease, Skeletal and Muscular Disorders
ILMN_20286	3930148	NDUFB5	NDUFB5	NADH dehydrogenase (ubiquinone) 1 beta subcomplex, 5, 16kDa	Cytoplasm	enzyme		0.727737	1.11822e-09	1.88587e-08	-0.252934										x		Genetic Disorder, Neurological Disease
ILMN_9109	6590528	NDUFS2	NDUFS2	NADH dehydrogenase (ubiquinone) Fe-S protein 2, 49kDa (NADH-coenzyme Q reductase)	Cytoplasm	enzyme		0.658211	8.62247e-05	0.000459885	0.0277021										x		Genetic Disorder, Metabolic Disease, Neurological Disease
ILMN_9669	6580075	NFE2L2	NFE2L2	nuclear factor (erythroid-derived 2)-like 2	Nucleus	transcription regulator		0.73856	1.41542e-12	5.27353e-11	-0.358609	x											Antigen Presentation, Cancer, Connective Tissue Disorders, Gastrointestinal Disease, Genetic Disorder, Hematological Disease, Hepatic System Disease, Hypersensitivity Response, Immunological Disease, Inflammatory Disease, Inflammatory Response, Neurological Disease, Nutritional Disease, Organismal Injury and Abnormalities, Renal and Urological Disease, Respiratory Disease
ILMN_29847	3830138	OSBPL8	OSBPL8	oxysterol binding protein-like 8	Cytoplasm	other		0.737349	1.95272e-10	3.99906e-09	-0.317042										x		Genetic Disorder, Neurological Disease
ILMN_16599	7000332	OXR1	OXR1	oxidation resistance 1	Cytoplasm	other		0.675728	1.41458e-06	1.1321e-05	-0.240292										x		Genetic Disorder, Neurological Disease
ILMN_8003	5910653	P4HA1	P4HA1	procollagen-proline, 2-oxoglutarate 4-dioxygenase (proline 4-hydroxylase), alpha polypeptide I	Cytoplasm	enzyme		0.71402	2.13209e-09	3.35365e-08	-0.216016	x				x							Cancer, Gastrointestinal Disease, Genetic Disorder, Neurological Disease, Reproductive System Disease
ILMN_7626	6590156	PIP5K1C	PIP5K1C	phosphatidylinositol-4-phosphate 5-kinase, type I, gamma	Plasma Membrane	kinase		0.790723	2.79055e-16	4.10928e-14	0.485071	x											Genetic Disorder, Neurological Disease
ILMN_29215	4120184	PKN1	PKN1	protein kinase N1	Cytoplasm	kinase		0.69316	5.32043e-08	6.08465e-07	0.075477	x				x							Neurological Disease
ILMN_765	4540386	PPP1CB	PPP1CB	protein phosphatase 1, catalytic subunit, beta isoform	Cytoplasm	phosphatase		0.734097	1.9208e-09	3.06973e-08	-0.278438	x				x							Genetic Disorder, Neurological Disease
ILMN_17889	6220201	PPP1R2	PPP1R2	protein phosphatase 1, regulatory (inhibitor) subunit 2	Cytoplasm	phosphatase		0.699277	1.60246e-07	1.62221e-06	-0.276331										x		Genetic Disorder, Hematological Disease, Neurological Disease
ILMN_18925	4260035	PRKAR1A	PRKAR1A	protein kinase, cAMP-dependent, regulatory, type I, alpha (tissue specific extinguisher 1)	Cytoplasm	kinase		0.815513	9.00041e-17	1.63723e-14	-0.409142	x				x							Cancer, Connective Tissue Disorders, Developmental Disorder, Endocrine System Disorders, Genetic Disorder, Hematological Disease, Metabolic Disease, Neurological Disease, Psychological Disorders, Renal and Urological Disease, Reproductive System Disease
ILMN_3800	6450041	PSMC6	PSMC6	proteasome (prosome, macropain) 26S subunit, ATPase, 6	Nucleus	peptidase		0.699482	2.99452e-06	2.22495e-05	-0.289912									x			Genetic Disorder, Neurological Disease, Psychological Disorders
ILMN_3176	1510523	PTGES3	PTGES3	prostaglandin E synthase 3 (cytosolic)	Cytoplasm	enzyme		0.687115	6.68387e-07	5.83008e-06	-0.124324								x				Cancer, Genetic Disorder, Neurological Disease, Skeletal and Muscular Disorders
ILMN_29986	1470682	PTGS2	PTGS2	prostaglandin-endoperoxide synthase 2 (prostaglandin G/H synthase and cyclooxygenase)	Cytoplasm	enzyme	acetaminophen/pentazocine, acetaminophen/clemastine/pseudoephedrine, aspirin/butalbital/caffeine, acetaminophen/caffeine/dihydrocodeine, aspirin/hydrocodone, aspirin/oxycodone, acetaminophen/aspirin/caffeine, aspirin/pravastatin, acetaminophen/dexbrompheniramine/pseudoephedrine, aspirin/meprobamate, aspirin/caffeine/propoxyphene, aspirin/butalbital/caffeine/codeine, aspirin/caffeine/dihydrocodein…	0.770542	4.69426e-12	1.51846e-10	-0.309606	x				x			x				Antigen Presentation, Cancer, Cardiovascular Disease, Connective Tissue Disorders, Dermatological Diseases and Conditions, Developmental Disorder, Endocrine System Disorders, Gastrointestinal Disease, Genetic Disorder, Hematological Disease, Hepatic System Disease, Immunological Disease, Infectious Disease, Inflammatory Disease, Inflammatory Response, Metabolic Disease, Neurological Disease, Opht…
ILMN_6680	3130241	RAB11A	RAB11A	RAB11A, member RAS oncogene family	Cytoplasm	enzyme		0.761515	1.34656e-12	5.04128e-11	-0.412521	x										x	Genetic Disorder, Infection Mechanism, Neurological Disease
ILMN_7139	1690201	RAB1A	RAB1A	RAB1A, member RAS oncogene family	Cytoplasm	enzyme		0.764849	6.2118e-14	3.66591e-12	-0.28966	x								x		x	Cardiovascular Disease, Developmental Disorder, Neurological Disease, Skeletal and Muscular Disorders
ILMN_27332	1440746	RAB5A	RAB5A	RAB5A, member RAS oncogene family	Cytoplasm	enzyme		0.745924	2.60298e-11	6.68558e-10	-0.37423	x										x	Genetic Disorder, Neurological Disease
ILMN_20484	990647	RNASEH2A	RNASEH2A	ribonuclease H2, subunit A	Nucleus	enzyme		0.785829	2.00899e-15	2.03026e-13	0.403705										x		Cancer, Gastrointestinal Disease, Genetic Disorder, Neurological Disease
ILMN_11053	5390100	RRM2B	RRM2B	ribonucleotide reductase M2 B (TP53 inducible)	Nucleus	enzyme	triapine, hydroxyurea	0.769872	2.43446e-13	1.14761e-11	-0.439891										x		Cancer, Cardiovascular Disease, Connective Tissue Disorders, Dermatological Diseases and Conditions, Gastrointestinal Disease, Genetic Disorder, Hematological Disease, Infectious Disease, Metabolic Disease, Neurological Disease, Renal and Urological Disease, Reproductive System Disease, Respiratory Disease
ILMN_6353	6650754	SDHD	SDHD	succinate dehydrogenase complex, subunit D, integral membrane protein	Cytoplasm	enzyme		0.728893	3.9379e-11	9.55822e-10	-0.303244										x		Cancer, Endocrine System Disorders, Genetic Disorder, Neurological Disease
ILMN_9220	630543	SIAH1	SIAH1	seven in absentia homolog 1 (Drosophila)	Nucleus	enzyme		0.711443	7.04017e-09	9.78033e-08	-0.13321	x											Cancer, Dermatological Diseases and Conditions, Endocrine System Disorders, Gastrointestinal Disease, Hepatic System Disease, Neurological Disease, Renal and Urological Disease, Reproductive System Disease
ILMN_28181	4150441	SLC25A1	SLC25A1	solute carrier family 25 (mitochondrial carrier; citrate transporter), member 1	Plasma Membrane	transporter		0.840929	1.86852e-22	3.5423e-19	0.448116										x		Cancer, Genetic Disorder, Neurological Disease, Reproductive System Disease
ILMN_5234	4570746	SNRK	SNRK	SNF related kinase	Cytoplasm	kinase		0.738138	4.03487e-10	7.59892e-09	-0.274114										x		Genetic Disorder, Neurological Disease, Psychological Disorders
ILMN_15110	5090014	SP3	SP3	Sp3 transcription factor	Nucleus	transcription regulator		0.609792	0.000168667	0.000840728	-0.160968	x											Cardiovascular Disease, Developmental Disorder, Neurological Disease
ILMN_24781	2100035	STK17B	STK17B	serine/threonine kinase 17b	Nucleus	kinase		0.82897	4.06513e-20	2.09517e-17	-0.529801	x											Cancer, Connective Tissue Disorders, Genetic Disorder, Hematological Disease, Immunological Disease, Inflammatory Disease, Neurological Disease, Skeletal and Muscular Disorders
ILMN_23960	3440753	SYBL1	SYBL1	vesicle-associated membrane protein 7	Cytoplasm	transporter		0.741166	4.59769e-12	1.49348e-10	-0.405129	x											Cancer, Endocrine System Disorders, Genetic Disorder, Neurological Disease, Psychological Disorders
ILMN_3604	1820373	TRAM1	TRAM1	translocation associated membrane protein 1	Cytoplasm	other		0.704237	3.09983e-07	2.92076e-06	-0.304412										x		Cancer, Gastrointestinal Disease, Genetic Disorder, Neurological Disease
ILMN_22726	2970626	UBE1C	UBE1C	ubiquitin-like modifier activating enzyme 3	Cytoplasm	enzyme		0.740573	2.37971e-10	4.77858e-09	-0.373466										x		Neurological Disease
ILMN_24547	7400035	UGP2	UGP2	UDP-glucose pyrophosphorylase 2	Cytoplasm	enzyme		0.567167	0.0034001	0.0123207	-0.0517409	x				x							Genetic Disorder, Hepatic System Disease, Neurological Disease, Psychological Disorders
ILMN_30132	1740152	VAC14	VAC14	Vac14 homolog (S. cerevisiae)	Unknown	other		0.795452	6.57631e-16	8.07008e-14	0.276347										x		Neurological Disease
ILMN_13503	5810025	YARS	YARS	tyrosyl-tRNA synthetase	Cytoplasm	enzyme		0.767733	6.60221e-13	2.76649e-11	0.202963										x		Antigen Presentation, Genetic Disorder, Inflammatory Response, Neurological Disease
